# Supplementary material for: Genome-wide CRISPR/Cas9 library screening identified PHGDH as a critical driver for Sorafenib resistance in HCC
Source: Nat Commun. 2019 Oct 15;10:4681. doi: 10.1038/s41467-019-12606-7 (PMC6794322; doi:10.1038/s41467-019-12606-7)
Supplement: Supplementary file 3 — Source Data [file 41467_2019_12606_MOESM3_ESM.xlsx]

## Sheet: Fig1B_P-value
Gene	sgRNA	Soefenib|beta	Soefenib|z	Soefenib|p-value
PHGDH	3	-4.3102	-0.3605	0.00023074
AKT1S1	3	-4.262	-2.8949	0.00032304
HES6	3	-4.238	-6.5557	0.00032304
C1orf101	3	-4.1581	-3.498	0.00055379
TBL1Y	3	-4.1537	-0.32514	0.00055379
CDR1	3	-4.1299	-2.8804	0.00064608
CD52	3	-4.1283	-2.6093	0.00064608
SKAP2	3	-4.1049	-0.12806	0.00073838
GGTLC1	3	-4.0963	-5.0809	0.00078453
PHF21A	3	-4.0902	-0.22984	0.00078453
FAM126B	3	-4.0379	-0.42736	0.0010153
ADCY10	3	-4.0197	-0.21538	0.0011537
ELFN1	3	-3.9651	-1.1909	0.0013845
hsa-mir-4435-2	3	-3.9492	-6.0533	0.0015691
SENP8	3	-3.9106	-0.66147	0.0016614
KRTAP9-7	3	-3.8995	-0.30411	0.0017075
RPL39	3	-3.8986	-0.34553	0.0017075
CATSPERB	3	-3.8859	-1.9244	0.0017537
RGS19	3	-3.8438	-1.0855	0.002169
PCOLCE	3	-3.8312	-0.14454	0.0022613
LRCH4	3	-3.8278	-4.8146	0.0023074
ZNF497	3	-3.8233	-6.0014	0.0023536
ZNF808	3	-3.82	-4.2787	0.0023997
KRTAP9-3	3	-3.8197	-0.41166	0.0023997
CACNA1A	3	-3.8189	-5.3868	0.0023997
C10orf32	3	-3.8138	-4.5167	0.0024459
RASGRF1	3	-3.812	-1.4755	0.002492
STOX1	3	-3.7882	-0.37021	0.0027228
ZNF274	3	-3.7711	-0.71538	0.0028612
hsa-mir-125b-1	4	-3.7703	-0.18787	0.00078453
FOXA3	3	-3.7674	-0.10592	0.0029074
SIVA1	3	-3.7638	-2.1194	0.0029997
MAGEA10-MAGEA5	3	-3.749	-0.15112	0.0032304
EIF1B	3	-3.7421	-0.19533	0.0033227
UBALD1	3	-3.7307	-1.531	0.003415
ZMYND12	3	-3.7219	-2.0689	0.0037381
FAM98A	3	-3.7166	-4.9511	0.0039227
ZNF492	3	-3.7133	-4.9068	0.0039227
LANCL1	3	-3.7129	-5.7927	0.0039227
SYT3	3	-3.7128	-2.8171	0.0039227
MAEA	3	-3.7096	-4.6395	0.0039688
SLC9A7	3	-3.706	-0.43173	0.0039688
MAP2K2	3	-3.7055	-1.7208	0.0039688
SLC16A10	3	-3.6824	-0.81434	0.0047533
ANKRD13A	3	-3.6809	-4.6088	0.0047995
FAM178A	3	-3.6801	-1.4678	0.0049379
TNNI2	3	-3.6774	-5.9349	0.0050302
CD38	3	-3.6733	-1.4572	0.0050764
FOXD3	3	-3.6665	-1.1754	0.0051225
HLA-DOA	3	-3.6589	-0.23704	0.0054917
CYP2U1	3	-3.6527	-1.2061	0.0056763
CRYZL1	3	-3.6382	-0.6552	0.0060917
TMEM9	3	-3.6289	-0.49655	0.0064608
FOXE1	3	-3.6277	-5.6787	0.0064608
ZBTB2	3	-3.6261	-1.9724	0.0065531
KCNQ4	3	-3.6225	-0.5588	0.0065993
SERAC1	3	-3.6104	-3.2232	0.0070608
MBD4	3	-3.5917	-2.2075	0.0075684
AMPD2	3	-3.5764	-4.8514	0.0080761
RRP7A	3	-3.5754	-1.5511	0.0081222
DDAH1	3	-3.5748	-0.57612	0.0081684
CASP2	3	-3.5744	-0.77179	0.0081684
CTNNA3	3	-3.571	-0.21409	0.0082606
CEP44	3	-3.5691	-0.42853	0.0082606
MPZL1	3	-3.5665	-0.4163	0.0083991
ARFGAP1	3	-3.559	-0.53867	0.0084914
DEF8	3	-3.557	-0.63461	0.0086298
BCL6	3	-3.544	-1.138	0.0090913
LONP1	3	-3.5435	-1.0177	0.0090913
CAPN11	3	-3.5348	-1.0671	0.0092759
SSR3	3	-3.5334	-0.24172	0.0094144
HTR3A	3	-3.5312	-0.43281	0.0095528
FCHO2	3	-3.5264	-0.37904	0.0097836
BRMS1	3	-3.5169	-0.93418	0.009922
TKTL1	3	-3.5125	-0.49387	0.010199
TLX1NB	3	-3.5119	-0.36427	0.010199
hsa-mir-3182	4	-3.5027	-0.4714	0.0029997
hsa-mir-3686	4	-3.5018	-0.65741	0.0030458
NIPAL2	3	-3.5018	-0.66486	0.01066
AMELY	3	-3.4983	-1.5903	0.010845
TPSG1	3	-3.4962	-0.81179	0.010891
FAM210B	3	-3.496	-0.35188	0.010891
SOX2	3	-3.4954	-0.30711	0.010983
AADACL4	3	-3.4904	-0.38915	0.011306
SLC5A8	3	-3.4874	-0.20978	0.011353
ZNF234	3	-3.4839	-1.9898	0.011445
hsa-mir-4508	4	-3.4761	-0.86797	0.003415
GNG3	3	-3.4745	-4.5714	0.01186
hsa-mir-7706	4	-3.4715	-1.1575	0.0035535
SLC43A3	3	-3.4711	-0.53352	0.011999
PTPN13	3	-3.4709	-0.45998	0.011999
CHP1	3	-3.4704	-0.21731	0.011999
RECQL	3	-3.467	-3.5329	0.012045
MAGIX	3	-3.4646	-0.93792	0.012091
RTP1	3	-3.463	-0.65525	0.012229
U2AF2	3	-3.4592	-0.13111	0.012414
SOST	3	-3.4554	-0.44759	0.012599
hsa-mir-4676	4	-3.4548	-0.36289	0.0036919
CDH12	3	-3.4522	-4.5813	0.012691
PTDSS1	3	-3.4488	-0.69089	0.012737
FAM173B	3	-3.448	-1.5404	0.012737
RNF39	3	-3.4469	-0.98861	0.012829
RGS22	3	-3.4456	-0.20922	0.012876
EGR4	3	-3.4423	-0.59944	0.013106
ZSCAN10	3	-3.4375	-3.3692	0.013245
TMEM184A	3	-3.4327	-0.98204	0.013383
IGLON5	3	-3.4299	-0.67098	0.013475
PELI2	3	-3.4245	-0.59938	0.013614
MTMR12	3	-3.4175	-0.68013	0.013845
ANKK1	3	-3.4167	-1.0821	0.013891
hsa-mir-3975	4	-3.4111	-3.9908	0.0045226
GPR63	3	-3.4073	-0.49069	0.014629
DDX31	3	-3.4056	-0.37678	0.014721
hsa-mir-33a	4	-3.4012	-0.98157	0.0050302
LRPPRC	3	-3.4009	-1.5835	0.014998
INSC	3	-3.3994	-0.91	0.015091
FGFBP1	3	-3.394	-0.29204	0.015229
DRD3	3	-3.3923	-0.87119	0.015321
INO80	3	-3.3916	-1.9085	0.015506
hsa-mir-600	4	-3.3908	-0.58352	0.0053071
DTD1	3	-3.3905	-0.47383	0.015552
CTSK	3	-3.3896	-0.17225	0.015598
WWC3	3	-3.3895	-0.64428	0.015598
IL5	3	-3.3874	-0.4133	0.015644
DNAJC21	3	-3.3871	-2.2046	0.015644
SERPINA10	3	-3.3841	-1.1329	0.015783
DNAJA4	3	-3.3819	-0.35735	0.015968
SLC51A	3	-3.3808	-0.3461	0.015968
MUC1	3	-3.3781	-3.0323	0.016106
hsa-mir-1178	4	-3.3763	-0.73414	0.0058148
INMT	3	-3.3758	-0.48129	0.016106
CFTR	3	-3.3752	-0.74263	0.016152
ERCC4	3	-3.3743	-0.51262	0.016198
AKR1C3	3	-3.3731	-0.81573	0.016337
CDH19	3	-3.3624	-1.2394	0.016798
ETS2	3	-3.3613	-0.58675	0.01689
SLC24A3	3	-3.36	-1.0935	0.016937
KLHL12	3	-3.3546	-3.6362	0.017306
FERMT3	3	-3.3527	-5.6046	0.017398
MC3R	3	-3.3497	-0.83596	0.017629
HOXC12	3	-3.349	-0.48813	0.017629
SST	3	-3.3481	-0.85004	0.017675
TRIM34	3	-3.3427	-2.7618	0.01809
TAAR1	3	-3.3426	-4.9808	0.01809
CD19	3	-3.3387	-0.88632	0.018275
EDC4	3	-3.3385	-0.4651	0.018275
KRT14	3	-3.3335	-0.34192	0.01869
KCNIP4	3	-3.3324	-0.6856	0.018736
OR4A47	3	-3.3322	-1.0328	0.018736
AGPHD1	3	-3.331	-0.47042	0.018783
SDK2	3	-3.3297	-0.80463	0.018829
LOC100862671	3	-3.3291	-0.95655	0.018829
TMEM30B	3	-3.328	-0.4627	0.018829
KLHL41	3	-3.3237	-0.82348	0.018967
C1QTNF9B	3	-3.3234	-0.39086	0.019059
hsa-mir-3915	4	-3.3213	-5.2404	0.00683
ASTE1	3	-3.3191	-0.86017	0.019336
AATK	3	-3.3173	-0.68907	0.019383
SBK2	3	-3.3166	-0.69133	0.019521
TBX1	3	-3.3128	-4.3733	0.019659
hsa-mir-3614	4	-3.3112	-0.22851	0.0071531
NRIP2	3	-3.3108	-0.32606	0.019659
RFC5	3	-3.3087	-4.4369	0.019659
RAB8B	3	-3.3067	-0.79764	0.019752
PLAU	3	-3.3049	-4.5088	0.019798
DNPH1	3	-3.3039	-0.59629	0.019798
WNK1	3	-3.3019	-0.47139	0.019936
TMEM182	3	-3.3018	-0.19004	0.019936
hsa-mir-4681	4	-3.3005	-0.43483	0.0073377
TRPC7	3	-3.2995	-4.3095	0.019982
ACE	3	-3.2975	-2.2583	0.019982
PTP4A3	3	-3.297	-0.85742	0.019982
hsa-mir-1184-1	4	-3.2945	-0.87861	0.0075684
PHF17	3	-3.2934	-0.27324	0.020167
DROSHA	3	-3.2917	-1.073	0.020259
KDM5D	3	-3.2906	-0.23806	0.020306
RRAGC	3	-3.2902	-1.4284	0.020306
TBPL2	3	-3.2894	-4.8812	0.020398
C1orf64	3	-3.2876	-3.0279	0.02049
TMEM204	3	-3.2853	-1.0529	0.020675
TMEM18	3	-3.2846	-0.4914	0.020767
CEP68	3	-3.2831	-1.2039	0.020813
FOXF1	3	-3.2802	-0.76229	0.020859
NLN	3	-3.2775	-1.4128	0.021136
EBLN1	3	-3.2769	-0.99318	0.021136
FAM219A	3	-3.2719	-0.82646	0.021598
NUDCD3	3	-3.2688	-0.74777	0.021736
ARRB1	3	-3.2683	-0.56828	0.021828
SYCP1	3	-3.268	-0.12528	0.021875
CTSB	3	-3.2671	-0.65064	0.022059
BET1L	3	-3.2645	-0.74008	0.022151
SIAH2	3	-3.2644	-1.0565	0.022198
TLX2	3	-3.2638	-0.96117	0.022336
DYRK3	3	-3.2612	-0.34416	0.022567
TSLP	3	-3.2608	-0.43963	0.022613
NOL4	3	-3.2596	-0.46563	0.022751
GTDC1	3	-3.2583	-1.5252	0.023028
SLC17A3	3	-3.2574	-2.3297	0.023074
BET3L	3	-3.2574	-0.58403	0.023074
SGOL1	3	-3.2573	-1.0555	0.023121
SLC6A16	3	-3.2565	-0.53125	0.023121
C9orf47	3	-3.2509	-0.56882	0.023674
GPR142	3	-3.2507	-1.5459	0.023721
FGFBP2	3	-3.2507	-0.91858	0.023721
HOXB6	3	-3.2494	-0.81724	0.023859
hsa-mir-3916	4	-3.2463	-0.88432	0.0096913
ZBTB47	3	-3.246	-1.2284	0.024136
MLF1IP	3	-3.2453	-1.5582	0.024182
ZBED6	3	-3.2431	-0.51295	0.02432
TNRC6B	3	-3.2429	-3.4387	0.02432
MPZL2	3	-3.2427	-0.92747	0.024367
RAB10	3	-3.2427	-0.7572	0.024367
EGLN2	3	-3.2427	-0.50599	0.024367
CAPN13	3	-3.2414	-1.0112	0.024459
DMRTA2	3	-3.2413	-0.47727	0.024459
C6orf226	3	-3.2392	-4.676	0.024597
SERINC5	3	-3.2392	-1.5376	0.024597
UCN2	3	-3.2383	-0.88504	0.024597
GABRR1	3	-3.2362	-0.406	0.024736
OR1B1	3	-3.2356	-0.59191	0.024782
TMEM51	3	-3.2345	-0.70708	0.024874
KRTAP10-1	3	-3.2344	-1.4004	0.024874
ZNF587B	3	-3.2325	-2.2263	0.025105
DSG1	3	-3.229	-0.51212	0.025382
BTN2A2	3	-3.2287	-0.77494	0.025428
NKX2-8	3	-3.2287	-0.71897	0.025428
PDP1	3	-3.2273	-0.47459	0.025566
GRXCR2	3	-3.227	-0.58557	0.025566
hsa-mir-153-2	3	-3.2257	-0.70854	0.025566
SPATA4	3	-3.2237	-0.50492	0.025751
PLSCR2	3	-3.223	-0.57187	0.025797
ATXN1L	3	-3.2195	-0.20192	0.026074
DNTT	3	-3.2171	-0.28102	0.026166
PCDHB3	3	-3.216	-1.9205	0.026213
KIAA0319L	3	-3.2159	-1.0219	0.026213
HYDIN	3	-3.2143	-0.52663	0.026259
RNF113B	3	-3.2137	-0.29951	0.026305
COX7A1	3	-3.2131	-0.30716	0.026351
GNPDA1	3	-3.2118	-0.4427	0.026397
hsa-mir-519a-2	3	-3.211	-0.90263	0.026489
SRSF3	3	-3.2081	-0.27972	0.026582
GPR37	3	-3.2066	-0.48158	0.026674
LEMD1	3	-3.2051	-0.33315	0.026812
PUM2	3	-3.2048	-1.0164	0.026859
ZNF284	3	-3.2035	-0.70676	0.026997
KLHL31	3	-3.2019	-0.39363	0.027136
CDH5	3	-3.2018	-0.62657	0.027136
PROK2	3	-3.2011	-0.71438	0.027228
KLB	3	-3.1983	-0.31391	0.027597
GRAMD2	3	-3.1967	-0.33173	0.027689
SFRP1	3	-3.1963	-0.93219	0.027689
hsa-mir-6072	4	-3.1961	-0.49248	0.01163
TRPV2	3	-3.1958	-0.61933	0.027689
SOCS5	3	-3.194	-0.62536	0.027874
APCDD1	3	-3.1934	-0.97267	0.027874
RHEBL1	3	-3.1932	-0.66744	0.02792
FAM195A	3	-3.1928	-0.71525	0.028059
CXCL13	3	-3.1928	-0.33238	0.028059
RPUSD2	3	-3.1923	-1.5003	0.028059
TMEM38A	3	-3.1912	-0.36424	0.028197
SH2D7	3	-3.1904	-0.68914	0.028382
GSTT2	3	-3.1903	-0.53605	0.028382
MYOF	3	-3.1885	-0.34081	0.028428
ZMYM6	3	-3.1875	-1.9539	0.028474
SCAMP5	3	-3.187	-0.38355	0.028474
hsa-mir-4422	4	-3.1838	-0.76379	0.012229
MERTK	3	-3.1807	-0.85806	0.028935
JARID2	3	-3.1778	-2.2664	0.029258
UBD	3	-3.176	-0.60462	0.029305
COL5A1	3	-3.1746	-0.3101	0.029351
KSR1	3	-3.1726	-0.14046	0.029443
PTF1A	3	-3.1719	-1.5765	0.029489
C6orf195	3	-3.1717	-0.81039	0.029489
PCYOX1L	3	-3.1696	-0.45307	0.029535
PIK3CD	3	-3.1638	-0.53852	0.029951
C1QA	3	-3.1622	-0.89194	0.030181
CSRNP1	3	-3.162	-3.5566	0.030181
UBXN2A	3	-3.1617	-0.44355	0.030181
PIGX	3	-3.1595	-0.5535	0.030458
RRP36	3	-3.1586	-5.2248	0.030551
SLC15A2	3	-3.157	-1.759	0.030689
LENEP	3	-3.1547	-0.57768	0.030874
hsa-mir-4308	4	-3.1541	-0.66053	0.013522
C12orf10	3	-3.1528	-0.21177	0.031104
HIST1H1B	3	-3.1519	-1.1073	0.031243
MCU	3	-3.1471	-0.79263	0.031658
hsa-mir-651	4	-3.1433	-0.17125	0.01426
FBXO15	3	-3.1428	-0.1947	0.032027
ANKRD11	3	-3.142	-5.2584	0.032073
RINL	3	-3.1419	-0.65056	0.032073
C8orf87	3	-3.1352	-1.0047	0.032627
NOB1	3	-3.1336	-3.8855	0.032673
FAM89A	3	-3.1327	-0.88608	0.032766
AMIGO1	3	-3.1324	-0.83322	0.032766
ALG13	3	-3.1321	-0.5774	0.032766
UBR3	3	-3.1302	-0.74422	0.032996
TPRG1	3	-3.1294	-0.23471	0.033089
BAIAP2L1	3	-3.1287	-1.5154	0.033181
PPARGC1B	3	-3.1246	-0.71913	0.033689
KNOP1	3	-3.1245	-0.25566	0.033689
POSTN	3	-3.1218	-0.35399	0.033873
FAM122C	3	-3.1207	-0.58183	0.033966
TBC1D25	3	-3.1198	-0.8226	0.033966
CTBP2	3	-3.1185	-0.35729	0.034012
CCDC151	3	-3.1172	-0.70913	0.034058
POFUT1	3	-3.1159	-0.87728	0.03415
SOBP	3	-3.1144	-0.22127	0.034381
RNASEH2A	3	-3.1125	-0.6372	0.034473
C2CD3	3	-3.112	-0.69799	0.034519
WDR65	3	-3.1113	-1.3847	0.034519
ZBTB12	3	-3.1102	-0.62553	0.034612
DHX37	3	-3.1099	-1.5916	0.034658
ANKRD18B	3	-3.1097	-0.42217	0.034658
MOGAT2	3	-3.1067	-0.41564	0.035073
FUT4	3	-3.1061	-0.96384	0.035165
EMD	3	-3.1046	-0.36638	0.035258
RTKN	3	-3.1042	-0.47683	0.035258
ZNF705B	3	-3.1037	-0.14249	0.035258
ARL4D	3	-3.0976	-0.60515	0.035858
CXorf22	3	-3.0972	-0.77839	0.03595
HOXC13	3	-3.097	-0.40841	0.03595
ZNF142	3	-3.0969	-0.78428	0.03595
ZDHHC8	3	-3.0969	-0.37681	0.03595
CPNE6	3	-3.0967	-0.41763	0.03595
WDR78	3	-3.0966	-2.0717	0.035996
hsa-mir-4769	4	-3.0949	-0.8535	0.016752
MAFG	3	-3.0943	-1.0325	0.036227
MSI2	3	-3.0938	-0.3945	0.036227
C20orf24	3	-3.0937	-0.42724	0.036273
SYT5	3	-3.0934	-0.4719	0.036319
AIFM2	3	-3.093	-0.59999	0.036365
AGAP1	3	-3.0918	-0.69815	0.036688
LRRC2	3	-3.0901	-0.41254	0.036827
hsa-mir-6749	4	-3.088	-0.89223	0.016937
RPL13	3	-3.0875	-0.36254	0.037058
STX5	3	-3.0873	-0.48821	0.037058
LIPT1	3	-3.0855	-0.92296	0.037242
PCCB	3	-3.0845	-1.9653	0.037242
CMTM8	3	-3.0841	-0.95667	0.037242
ITPKB	3	-3.0835	-0.61882	0.037381
OR5H15	3	-3.0792	-0.19906	0.037704
ATP5O	3	-3.0759	-0.86038	0.037934
DYNC1LI2	3	-3.0757	-0.62791	0.037934
LCE1F	3	-3.0748	-1.8287	0.037981
OR8D2	3	-3.0748	-0.69224	0.037981
TMEM216	3	-3.0736	-1.0032	0.037981
OR7A10	3	-3.0706	-0.64644	0.038165
XPO5	3	-3.0677	-0.61293	0.038442
PLA1A	3	-3.0677	-0.49789	0.038442
BZW1	3	-3.0643	-0.43412	0.038857
STX3	3	-3.0642	-0.18123	0.038857
KCNG3	3	-3.0639	-0.88216	0.038904
GJA4	3	-3.0637	-0.7928	0.038904
GALNT7	3	-3.0634	-0.58577	0.038904
hsa-mir-323b	4	-3.0586	-0.62911	0.018829
NRM	3	-3.0578	-0.67491	0.039319
FLRT3	3	-3.0576	-2.3523	0.039319
PLOD1	3	-3.0575	-0.32512	0.039319
NAE1	3	-3.0564	-0.57674	0.039457
L1CAM	3	-3.0562	-0.63222	0.039457
FLYWCH1	3	-3.0562	-0.51463	0.039457
NIT2	3	-3.0543	-0.66647	0.03955
LOC283403	3	-3.0525	-0.3867	0.03978
TNFRSF25	3	-3.0511	-1.1196	0.039919
hsa-mir-4668	4	-3.0503	-2.2752	0.019336
SH3PXD2A	3	-3.0492	-0.32444	0.040242
TRMT1	3	-3.0488	-0.97393	0.040288
hsa-mir-8083	4	-3.0483	-0.69481	0.019383
ELP3	3	-3.048	-0.7956	0.04038
ITGAD	3	-3.0479	-3.0397	0.04038
MKRN3	3	-3.0461	-2.2503	0.040473
PLCB3	3	-3.0422	-0.29891	0.04098
PDGFA	3	-3.0408	-0.39894	0.041119
NAIP	3	-3.0405	-0.4166	0.041165
RAB40AL	3	-3.0392	-0.37238	0.041211
CPED1	3	-3.0388	-0.74902	0.041303
VPS33A	3	-3.038	-0.52028	0.041349
TNNC1	3	-3.0352	-0.82621	0.041765
PFN2	3	-3.035	-0.90066	0.041903
PDE8A	3	-3.0348	-1.9135	0.041903
IL9	3	-3.0335	-0.13698	0.041995
OR8B2	3	-3.031	-1.2378	0.04218
LOC256021	3	-3.0296	-4.499	0.042457
CAMK1G	3	-3.0293	-0.55232	0.042457
PTAR1	3	-3.0287	-0.7045	0.042457
TMEM66	3	-3.0281	-0.54697	0.042549
SCG2	3	-3.0274	-0.22778	0.042642
hsa-mir-3714	4	-3.0258	-0.38791	0.020629
PLXNA4	3	-3.0252	-3.6986	0.04278
MAGOHB	3	-3.0229	-0.80639	0.043057
MTPN	3	-3.0224	-0.76582	0.043103
CAPS	3	-3.0221	-0.49018	0.043103
JDP2	3	-3.0218	-0.35003	0.043103
TAGLN3	3	-3.0201	-0.90901	0.043241
RNF144B	3	-3.0192	-0.73516	0.04338
IL4R	3	-3.0186	-1.5557	0.043426
THAP7	3	-3.0178	-0.62494	0.043472
hsa-mir-4707	4	-3.0154	-0.4813	0.02109
POLR3G	3	-3.0153	-0.57272	0.043749
ZNF285	3	-3.0135	-0.75684	0.04398
PLEKHG4B	3	-3.0126	-2.1136	0.044026
MOB3B	3	-3.0123	-0.40737	0.044026
WDR86	3	-3.0109	-0.56704	0.044072
TAOK2	3	-3.0104	-0.6248	0.044118
SEMG2	3	-3.0099	-0.4673	0.044211
NID2	3	-3.0095	-0.45431	0.044303
CCNY	3	-3.0092	-0.23013	0.044303
SORCS2	3	-3.0076	-0.33618	0.044534
ZFP69	3	-3.0046	-0.84212	0.044811
XRCC6	3	-3.0045	-0.46091	0.044811
LRRC70	3	-3.0044	-0.21705	0.044811
hsa-mir-3943	4	-3.0041	-1.0522	0.021736
CXCL17	3	-3.0037	-0.2204	0.044857
KLHL30	3	-3.0035	-1.09	0.044857
GABRB3	3	-3.0034	-0.30533	0.044857
OSTM1	3	-3.003	-0.70982	0.044857
PAAF1	3	-3.0027	-0.87966	0.044903
ATCAY	3	-3.0024	-0.44845	0.044903
DKK2	3	-2.9997	-3.3106	0.045272
DSTYK	3	-2.9992	-0.5515	0.045318
ARF4	3	-2.9985	-0.32304	0.045364
PYURF	3	-2.9976	-0.16024	0.045457
METTL21D	3	-2.9973	-1.5463	0.045457
DIDO1	3	-2.9953	-0.7768	0.045641
NHSL1	3	-2.9952	-1.7692	0.045687
SMKR1	3	-2.9944	-0.61118	0.045872
ST5	3	-2.9936	-0.52929	0.046149
DCX	3	-2.9935	-4.1128	0.046195
FYCO1	3	-2.9935	-0.5949	0.046195
CCL11	3	-2.9914	-0.28109	0.046333
CSN3	3	-2.99	-0.34605	0.046518
GPR85	3	-2.9895	-0.82917	0.046564
CCT3	3	-2.9891	-0.29926	0.04661
PPP1R3F	3	-2.9886	-1.1473	0.046657
CCDC74A	3	-2.9869	-0.54071	0.046795
KIF26B	3	-2.9845	-0.47012	0.047118
TMEM52B	3	-2.9844	-1.008	0.047118
TMEM19	3	-2.9835	-0.32663	0.04721
TXNDC11	3	-2.9834	-2.8665	0.04721
CDCA4	3	-2.982	-0.72874	0.047303
ZNF778	3	-2.9806	-1.4185	0.047349
HARS	3	-2.979	-0.86562	0.047395
CCDC150	3	-2.9785	-0.3771	0.047395
MPZ	3	-2.9755	-0.63149	0.047626
hsa-mir-744	4	-2.9747	-0.43942	0.023628
ZDHHC9	3	-2.97	-0.75309	0.048087
SLC45A3	3	-2.9699	-0.15064	0.048087
TUSC1	3	-2.969	-0.45062	0.048226
B3GAT3	3	-2.9667	-0.65032	0.048595
TMEM181	3	-2.9657	-0.40932	0.048687
hsa-mir-218-1	4	-2.9648	-1.4346	0.024413
BNIP3	3	-2.9643	-0.46936	0.048779
ANKMY2	3	-2.9641	-1.0586	0.048826
OR2D3	3	-2.9639	-0.54293	0.048826
hsa-mir-6127	4	-2.9638	-1.3402	0.024505
ARHGAP21	3	-2.9635	-2.0312	0.048826
SPANXN5	3	-2.9632	-0.21264	0.048826
DPP6	3	-2.9622	-0.30227	0.048918
ESF1	3	-2.9616	-0.76133	0.049056
ATRX	3	-2.9616	-0.66493	0.049056
BAG6	3	-2.9604	-0.5151	0.049102
CHRNE	3	-2.9585	-0.4251	0.049241
PTGR1	3	-2.9571	-0.87997	0.049333
MYADML2	3	-2.9564	-0.42871	0.049379
ALG3	3	-2.9562	-0.87537	0.049425
GPSM2	3	-2.956	-0.38388	0.049425
APOBEC4	3	-2.9545	-0.87952	0.049518
TMEM179B	3	-2.9543	-0.23565	0.049518
NPC1	3	-2.9531	-1.3073	0.049702
RAB11A	3	-2.953	-1.1481	0.049702
S100A11	3	-2.9521	-1.7619	0.049841
ITLN1	3	-2.9514	-0.3216	0.049979
ABCG5	3	-2.9507	-0.66476	0.050025
DGKQ	3	-2.9502	-0.18904	0.050072
LOC100652824	3	-2.9493	-0.40793	0.05021
MFSD3	3	-2.9486	-0.66219	0.050302
CA11	3	-2.9475	-4.2535	0.050302
ZNF8	3	-2.9473	-0.42198	0.050302
LENG8	3	-2.9465	-0.82295	0.050395
hsa-mir-101-2	4	-2.9457	-0.18024	0.025797
LARS	3	-2.9454	-0.17495	0.050441
CALM1	3	-2.9453	-1.2587	0.050441
KIAA0100	3	-2.9445	-0.88135	0.050487
USP2	3	-2.9428	-1.0586	0.050764
ATP6V0A4	3	-2.9428	-0.54156	0.050764
TNNI3	3	-2.9403	-0.95051	0.050948
ZNF320	3	-2.94	-0.30926	0.050995
DLL4	3	-2.9395	-0.45377	0.050995
C5orf46	3	-2.9386	-0.31508	0.051041
TSC22D2	3	-2.9381	-0.25868	0.051133
FZD8	3	-2.9373	-0.48291	0.051271
XRCC4	3	-2.936	-0.32067	0.051318
ADAM2	3	-2.9359	-0.77184	0.051318
USP49	3	-2.9336	-0.27547	0.051641
CDC42EP4	3	-2.9316	-1.4767	0.051779
OR6C76	3	-2.9279	-0.59371	0.052148
LOC81691	3	-2.9275	-0.13305	0.052194
ENTPD8	3	-2.9273	-1.447	0.052241
MAPK8IP3	3	-2.9273	-0.43179	0.052241
EMC2	3	-2.9263	-0.56383	0.052425
SCARB1	3	-2.9258	-4.9742	0.052425
PPP2R5C	3	-2.9242	-0.65564	0.052564
MYOM3	3	-2.9227	-0.20009	0.052794
ELL2	3	-2.9226	-0.48737	0.05284
OR4N2	3	-2.9226	-0.18799	0.05284
PTH1R	3	-2.9221	-0.86108	0.052933
HK3	3	-2.921	-3.8002	0.052979
DCLK3	3	-2.9202	-1.13	0.053025
CDH13	3	-2.92	-1.2541	0.053025
BLOC1S6	3	-2.9189	-0.39929	0.053117
UPF1	3	-2.9188	-0.43155	0.053117
DCST2	3	-2.9153	-0.83533	0.053348
BSN	3	-2.9146	-0.23143	0.05344
ZNF7	3	-2.9129	-4.2696	0.053625
OR10K1	3	-2.9122	-0.76914	0.053671
DEFB108B	3	-2.912	-0.54171	0.053671
ASB6	3	-2.9103	-1.013	0.053717
MAPK1IP1L	3	-2.9095	-4.2077	0.053902
ATOH7	3	-2.9095	-0.72302	0.053902
DNAJB4	3	-2.9093	-0.42295	0.053902
PAN3	3	-2.9087	-1.2062	0.053994
FAAH	3	-2.9075	-0.451	0.054133
hsa-mir-625	4	-2.9061	-0.74186	0.028797
ZNF689	3	-2.9056	-0.82509	0.054317
hsa-mir-4643	3	-2.9055	-0.42246	0.054363
TMC4	3	-2.9054	-0.23741	0.054363
IL36A	3	-2.9048	-0.51934	0.05441
SNIP1	3	-2.9042	-1.0079	0.054594
COL6A3	3	-2.9038	-1.2146	0.054594
LGALS2	3	-2.9007	-4.5994	0.055056
ASTN2	3	-2.9	-0.62949	0.055148
RCC1	3	-2.8995	-0.31151	0.05524
PAPOLA	3	-2.899	-0.56883	0.05524
GBX2	3	-2.8978	-0.39867	0.055333
PANX3	3	-2.8964	-0.33585	0.055425
FBXO46	3	-2.8953	-0.53426	0.055563
TSGA10IP	3	-2.8933	-0.84751	0.055794
COPG2	3	-2.892	-0.48232	0.055886
MPDZ	3	-2.8919	-0.92088	0.055979
hsa-mir-4644	4	-2.8898	-0.39885	0.029674
TMEM134	3	-2.8888	-3.1399	0.05644
NAT8L	3	-2.8878	-1.1083	0.056486
GMPPB	3	-2.8861	-1.0191	0.056809
ANG	3	-2.8859	-0.61412	0.056902
WDR53	3	-2.8836	-0.17427	0.057225
PIRT	3	-2.8827	-0.60064	0.057317
PPP2R2B	3	-2.8811	-0.36423	0.057501
DTHD1	3	-2.8803	-0.19919	0.057501
HDAC9	3	-2.8796	-0.48384	0.057548
C2orf48	3	-2.8793	-0.57823	0.057548
SLC25A39	3	-2.8768	-0.56203	0.057825
LARP6	3	-2.8768	-0.39869	0.057825
CLSPN	3	-2.8764	-0.43659	0.057825
LIMD2	3	-2.8754	-0.75054	0.057825
KIF18B	3	-2.8754	-0.17614	0.057825
LRP10	3	-2.8748	-0.42862	0.057917
THOC3	3	-2.8741	-0.39327	0.057917
AP1M1	3	-2.8723	-0.6417	0.058055
ARFIP2	3	-2.8711	-0.38685	0.058194
CASP1	3	-2.8709	-1.776	0.058194
SRPR	3	-2.8696	-0.91221	0.058332
ICA1L	3	-2.8649	-0.52249	0.058794
COX18	3	-2.8634	-0.77214	0.058978
TMEM225	3	-2.8614	-0.16005	0.059255
MTFMT	3	-2.8611	-0.85608	0.059301
C16orf58	3	-2.8605	-0.68273	0.059301
HS1BP3	3	-2.8603	-0.52224	0.059301
TPM4	3	-2.8603	-0.25351	0.059301
SNAI3	3	-2.8593	-0.75567	0.059347
CDK5R1	3	-2.8584	-0.49199	0.05944
LILRA2	3	-2.8576	-0.72799	0.059532
CDH8	3	-2.8549	-0.29336	0.059855
MESDC1	3	-2.8543	-1.6621	0.059947
MTA2	3	-2.8541	-0.25039	0.059994
CD97	3	-2.8539	-1.3705	0.059994
MT1X	3	-2.8537	-0.92998	0.059994
GALNT6	3	-2.8534	-0.69832	0.06004
BLOC1S1	3	-2.8514	-0.41812	0.060317
MRPL43	3	-2.8503	-0.51056	0.060455
ADAMTS2	3	-2.8474	-0.49446	0.060732
PEPD	3	-2.8468	-0.45306	0.060732
PLEK2	3	-2.8457	-1.2943	0.060778
RD3L	3	-2.8453	-0.23269	0.060778
PRM2	3	-2.8436	-0.99852	0.06087
BRSK1	3	-2.8432	-0.95296	0.060917
TAS2R46	3	-2.8418	-0.36236	0.061147
C10orf76	3	-2.8411	-0.59045	0.061147
CSPG5	3	-2.841	-0.67271	0.061147
TMEM104	3	-2.841	-0.40291	0.061147
RAB42	3	-2.8409	-1.1594	0.061147
ZBTB24	3	-2.8392	-1.0307	0.061286
NOSIP	3	-2.8372	-0.45332	0.061332
SLC39A6	3	-2.8366	-0.29281	0.061378
SHC3	3	-2.8362	-0.29686	0.061424
RNF2	3	-2.8351	-0.48135	0.061516
OR4K14	3	-2.8343	-0.73989	0.061563
MRPS17	3	-2.8332	-0.88614	0.061793
LSM7	3	-2.8319	-1.5621	0.061886
CDIPT	3	-2.8318	-0.38438	0.061886
TXLNB	3	-2.831	-0.33699	0.061978
ADAM33	3	-2.8289	-0.73277	0.062347
INO80C	3	-2.8287	-0.44739	0.062393
TMC7	3	-2.8286	-0.60638	0.062393
TSTD3	3	-2.8282	-1.5642	0.062532
SLC37A1	3	-2.8278	-0.31296	0.062578
PDZK1	3	-2.8274	-0.32807	0.062624
ACAD9	3	-2.826	-0.57351	0.062809
BBOX1	3	-2.8257	-0.58986	0.062809
RBM14	3	-2.8254	-0.91734	0.062855
APTX	3	-2.8254	-0.61587	0.062947
KRT2	3	-2.8251	-0.74567	0.062947
WDR6	3	-2.825	-0.47971	0.062947
XKR9	3	-2.8246	-3.5451	0.062993
SHCBP1L	3	-2.8242	-4.2818	0.063086
UBE2D4	3	-2.8242	-0.46666	0.063086
ZFYVE19	3	-2.8241	-0.48594	0.063086
REEP6	3	-2.8227	-0.43751	0.063178
BNIP3L	3	-2.8224	-0.70585	0.063224
EHBP1L1	3	-2.8222	-0.48307	0.06327
TENM1	3	-2.8221	-0.37262	0.063316
CA13	3	-2.8189	-1.0765	0.063916
PI3	3	-2.8187	-0.60748	0.063916
GLOD4	3	-2.8176	-0.85658	0.064101
OR7G1	3	-2.8175	-0.88426	0.064101
hsa-mir-6766	4	-2.8166	-0.71375	0.034704
SLC2A5	3	-2.8133	-0.41597	0.064562
STX12	3	-2.8124	-0.69297	0.064747
RALGPS2	3	-2.8122	-0.15676	0.064793
MAF1	3	-2.8118	-0.83882	0.064839
IL11RA	3	-2.8116	-0.36277	0.064839
SCO2	3	-2.8103	-0.59771	0.064978
SCAMP2	3	-2.8087	-0.39788	0.065301
CREBL2	3	-2.8086	-0.48486	0.065347
SMARCC2	3	-2.8078	-3.0089	0.065393
hsa-mir-3909	4	-2.8066	-2.3856	0.035396
PSIP1	3	-2.8062	-0.41656	0.065531
OR2J2	3	-2.8061	-0.43528	0.065531
METTL24	3	-2.8059	-0.57482	0.065531
OTUD1	3	-2.8037	-0.72311	0.065716
AVP	3	-2.8028	-1.0362	0.065762
IKBKG	3	-2.8023	-0.29426	0.065762
PCCA	3	-2.802	-0.3288	0.065762
FECH	3	-2.8014	-0.86986	0.065762
DEFB132	3	-2.8014	-0.55547	0.065762
STK11IP	3	-2.7999	-0.77585	0.065901
GNA12	3	-2.7996	-2.1057	0.065901
C19orf59	3	-2.7993	-0.15625	0.065901
MEX3D	3	-2.7987	-0.47613	0.065901
hsa-mir-570	4	-2.7976	-1.0309	0.036042
hsa-mir-1234	4	-2.7961	-0.58892	0.036181
NGEF	3	-2.7955	-0.38208	0.06627
LHX3	3	-2.7953	-1.0118	0.06627
AKR1B15	3	-2.7952	-0.25812	0.06627
DNAJC7	3	-2.7948	-0.40371	0.06627
MIS18BP1	3	-2.7933	-0.39434	0.066454
DTX4	3	-2.793	-1.2735	0.066501
IRS2	3	-2.7929	-0.38443	0.066501
IRS1	3	-2.7926	-2.2773	0.066547
C4orf22	3	-2.7923	-0.61376	0.066593
RAD17	3	-2.7923	-0.46128	0.066593
ABCC4	3	-2.7918	-0.15539	0.066593
CNRIP1	3	-2.7914	-1.5003	0.066639
MTL5	3	-2.7907	-0.44532	0.066639
hsa-mir-4804	4	-2.7903	-0.3455	0.036365
C1orf233	3	-2.7902	-0.52018	0.066685
NMRK2	3	-2.7894	-0.39117	0.066777
PKD1	3	-2.7892	-0.7348	0.066777
FAM24A	3	-2.7883	-0.3481	0.066962
CYP2W1	3	-2.7878	-0.73434	0.066962
BFSP1	3	-2.7877	-0.46154	0.067008
NUDC	3	-2.787	-0.58107	0.067054
ASB8	3	-2.7869	-0.48471	0.067054
JUNB	3	-2.7862	-0.73365	0.0671
CALR3	3	-2.7857	-0.90514	0.0671
TTLL1	3	-2.785	-1.4048	0.067239
EEF1A2	3	-2.7833	-0.80208	0.067285
BBS9	3	-2.7786	-0.82939	0.067885
HUNK	3	-2.7776	-0.90673	0.068023
GPR98	3	-2.7768	-0.23949	0.06807
TCTEX1D4	3	-2.7763	-1.2981	0.06807
MBNL3	3	-2.7762	-0.61216	0.06807
ZNF703	3	-2.775	-1.286	0.068162
WNT2B	3	-2.772	-0.74274	0.068531
CERKL	3	-2.7718	-0.46828	0.068531
RGS9	3	-2.7717	-0.42195	0.068531
SETD9	3	-2.7712	-0.51538	0.06867
C14orf132	3	-2.7697	-0.46647	0.068808
ZNF92	3	-2.7649	-0.54588	0.069639
hsa-mir-564	4	-2.7636	-0.56267	0.038534
HTR3E	3	-2.7636	-0.80481	0.069777
NPM3	3	-2.7634	-1.0928	0.069777
CRB2	3	-2.7627	-0.68796	0.069869
ATP6V1E2	3	-2.7609	-0.3012	0.070331
AREL1	3	-2.7594	-0.92297	0.070562
SCN10A	3	-2.7578	-0.39851	0.070746
LGI3	3	-2.7575	-0.36266	0.070746
TMEM126A	3	-2.7569	-1.9735	0.070839
CDKN2D	3	-2.7569	-0.51225	0.070839
GIMD1	3	-2.7537	-0.71912	0.071346
UQCRC1	3	-2.7535	-0.47682	0.071346
ZNF503	3	-2.7532	-0.76443	0.071438
GPRIN3	3	-2.7521	-0.61272	0.071531
ADRA2B	3	-2.752	-0.76787	0.071531
TGIF2LY	3	-2.7518	-0.49658	0.071623
CD44	3	-2.7498	-0.39813	0.071854
AFMID	3	-2.7496	-1.1659	0.0719
PXN	3	-2.7496	-0.75857	0.0719
ISLR	3	-2.7494	-0.44918	0.0719
DUSP27	3	-2.7484	-0.3447	0.072038
RHAG	3	-2.7472	-0.19647	0.072131
CYP27A1	3	-2.7469	-0.63442	0.072177
BTN3A3	3	-2.7451	-0.73034	0.072269
ASNS	3	-2.741	-0.8433	0.072592
FBXW10	3	-2.7393	-0.47676	0.072777
ZDBF2	3	-2.7371	-0.58327	0.073054
TRIM16	3	-2.737	-1.1436	0.073054
CEACAM20	3	-2.737	-0.39265	0.073054
CRLS1	3	-2.7362	-0.81281	0.073377
TP53TG5	3	-2.7347	-0.57603	0.073423
hsa-mir-548aw	4	-2.7333	-0.46804	0.041765
SYT11	3	-2.7332	-0.36103	0.073654
ALAD	3	-2.7328	-0.59064	0.073838
SOX18	3	-2.7311	-0.40132	0.07393
C7orf73	3	-2.7299	-0.69459	0.074069
TSPAN5	3	-2.7286	-0.59502	0.074346
SUPT3H	3	-2.7274	-0.67922	0.074438
JMJD8	3	-2.7264	-0.75484	0.074623
AEN	3	-2.7255	-1.5091	0.074669
C14orf182	3	-2.7255	-1.3637	0.074669
C22orf31	3	-2.7246	-0.36104	0.074669
hsa-mir-3665	4	-2.7242	-0.7402	0.042734
INPP5J	3	-2.724	-0.30635	0.074715
TMEM89	3	-2.722	-3.0346	0.074992
PPP6C	3	-2.7213	-0.36198	0.075084
INPP5F	3	-2.721	-0.53461	0.075223
hsa-mir-4426	3	-2.721	-0.41988	0.075223
ZBTB7A	3	-2.7198	-0.50804	0.075269
CCDC116	3	-2.7195	-0.33827	0.075269
PCF11	3	-2.7193	-0.50786	0.075315
KLF14	3	-2.7186	-0.94757	0.075315
C1orf229	3	-2.7183	-0.75401	0.075361
ZXDC	3	-2.7173	-0.8557	0.0755
CPSF6	3	-2.7169	-0.38891	0.075546
THUMPD2	3	-2.7166	-1.737	0.075638
PIPOX	3	-2.7157	-0.28403	0.075776
NFIL3	3	-2.7152	-0.76845	0.075776
LAP3	3	-2.7141	-0.60754	0.075869
RNMT	3	-2.7139	-0.40743	0.075915
SHISA4	3	-2.713	-0.78343	0.076053
C14orf166	3	-2.7127	-0.6871	0.076053
NLRP3	3	-2.7114	-0.89952	0.076284
OR5H1	3	-2.7077	-0.30999	0.076653
OR1D5	3	-2.7076	-0.80405	0.076653
NEFH	3	-2.7074	-0.39867	0.076653
CCNB1IP1	3	-2.7068	-0.22022	0.076653
MYBPH	3	-2.7065	-0.71354	0.076699
hsa-mir-4652	4	-2.7056	-0.85355	0.044441
PRPH	3	-2.7055	-1.1065	0.076838
PM20D2	3	-2.7042	-0.36242	0.076884
CHDH	3	-2.7038	-1.1555	0.07693
CEP290	3	-2.7036	-0.4452	0.076976
ZNRF4	3	-2.7011	-0.62523	0.077161
NHLRC1	3	-2.7004	-0.41366	0.077207
DNAJB9	3	-2.7	-0.48514	0.077253
RARA	3	-2.6976	-0.58922	0.077576
XRCC1	3	-2.6975	-0.67374	0.077576
ATP13A1	3	-2.6974	-0.42599	0.077576
hsa-mir-629	4	-2.6967	-0.61681	0.04541
RPAP2	3	-2.6955	-0.24575	0.077992
FRY	3	-2.6954	-0.59777	0.078084
TRMT112	3	-2.695	-0.774	0.07813
FAM21A	3	-2.695	-0.50677	0.07813
OR7C1	3	-2.6941	-0.50618	0.078222
LPPR1	3	-2.6936	-0.92318	0.078361
ALOX5	3	-2.6934	-0.52803	0.078361
C1orf54	3	-2.6934	-0.20378	0.078361
NLK	3	-2.6926	-0.5043	0.078545
C2orf62	3	-2.6922	-0.71629	0.078592
HOGA1	3	-2.6921	-0.99501	0.078592
GPD1	3	-2.6917	-2.0763	0.078638
GNG8	3	-2.6917	-0.74254	0.078638
hsa-mir-200c	4	-2.6911	-0.41565	0.045641
LDHD	3	-2.6898	-0.59941	0.07873
GDPD5	3	-2.6897	-0.46571	0.07873
SPIB	3	-2.6883	-0.20459	0.078915
SLC25A5	3	-2.6876	-0.38266	0.079007
DHX16	3	-2.6865	-0.66266	0.079191
DDX50	3	-2.6854	-0.43492	0.079284
hsa-mir-8088	4	-2.6844	-0.835	0.046195
HIBCH	3	-2.6843	-0.74895	0.079422
SLC40A1	3	-2.6829	-0.4198	0.079745
FAM131B	3	-2.68	-1.1849	0.080114
TBCCD1	3	-2.6791	-0.88841	0.080299
KPNA2	3	-2.6784	-2.8239	0.080391
BFSP2	3	-2.6783	-0.3363	0.080391
PCTP	3	-2.6772	-1.0532	0.08053
ZNF329	3	-2.6771	-0.41548	0.08053
DPF1	3	-2.6767	-0.38562	0.08053
SLC9A2	3	-2.6753	-0.81224	0.080668
KIF1A	3	-2.6751	-0.18456	0.080714
FGF1	3	-2.6745	-0.83772	0.080714
DCAF4L2	3	-2.6744	-0.73393	0.080714
hsa-mir-9-1	4	-2.674	-0.2859	0.047026
LPGAT1	3	-2.6734	-1.0835	0.080807
TMEM43	3	-2.6727	-1.0693	0.080807
TMEM179	3	-2.6725	-1.1532	0.080807
PGAM1	3	-2.6714	-1.2983	0.080853
OR2T6	3	-2.6714	-0.95705	0.080853
CCNB2	3	-2.6713	-0.72579	0.080853
OGDHL	3	-2.6709	-0.52137	0.080853
hsa-mir-4713	4	-2.6708	-0.58019	0.047256
AGGF1	3	-2.6708	-1.8836	0.080853
FBXO24	3	-2.6707	-0.91067	0.080899
NDUFA1	3	-2.6686	-0.66482	0.081176
H1FX	3	-2.6681	-2.1657	0.081222
PGBD4	3	-2.668	-0.48471	0.081222
ZNF584	3	-2.6664	-0.76275	0.081499
MBOAT4	3	-2.6663	-1.0362	0.081499
FBXW2	3	-2.6647	-0.53002	0.081591
PID1	3	-2.6643	-0.72598	0.081637
DECR2	3	-2.6637	-0.61404	0.081637
RFT1	3	-2.6637	-0.7256	0.081684
NUP214	3	-2.6629	-0.43576	0.081776
SOSTDC1	3	-2.662	-0.3823	0.081868
FCGR2B	3	-2.6613	-1.9843	0.08196
APOH	3	-2.6613	-0.48904	0.08196
CRYBA2	3	-2.6591	-0.81211	0.082237
PTEN	3	-2.6585	-0.6279	0.08233
LAMA5	3	-2.6584	-0.886	0.082376
HAL	3	-2.6582	-1.163	0.082376
CSDC2	3	-2.658	-0.359	0.082422
BBS7	3	-2.6572	-0.68703	0.082468
HMX1	3	-2.6559	-1.1266	0.082514
SH3BGRL3	3	-2.6559	-0.83219	0.082514
NUDT10	3	-2.6548	-0.2092	0.082606
CDA	3	-2.6546	-1.6724	0.082606
APOA4	3	-2.6535	-2.7465	0.082745
KRTAP19-3	3	-2.65	-0.64307	0.083206
CCSAP	3	-2.6481	-1.5567	0.083622
hsa-mir-4515	4	-2.6479	-0.5538	0.049149
DHX57	3	-2.6475	-0.46242	0.083714
LONRF1	3	-2.6471	-0.48688	0.08376
C11orf65	3	-2.6455	-1.4113	0.084037
DERL2	3	-2.6448	-0.78466	0.084083
ACP2	3	-2.6448	-0.76362	0.084083
INPP5E	3	-2.6443	-0.5248	0.084083
METTL2A	3	-2.6437	-0.59345	0.084083
hsa-mir-6743	4	-2.6427	-0.45224	0.049333
APLN	3	-2.6427	-0.15099	0.084222
hsa-mir-3683	4	-2.6418	-0.31966	0.049425
MRPS23	3	-2.6418	-0.5763	0.08436
OR51E1	3	-2.6414	-0.56842	0.084499
hsa-mir-6783	4	-2.6403	-0.6121	0.049564
TACR1	3	-2.6403	-0.88897	0.084545
CRMP1	3	-2.64	-0.43589	0.084545
C2orf15	3	-2.6398	-0.44548	0.084545
hsa-mir-1200	4	-2.6388	-0.73813	0.049656
EIF5A	3	-2.6384	-0.21847	0.08496
BCL11B	3	-2.6371	-0.36428	0.085006
IGFL2	3	-2.6367	-0.40601	0.085006
OXTR	3	-2.6361	-1.8413	0.085006
hsa-mir-3652	4	-2.6358	-0.75762	0.050164
hsa-mir-3917	4	-2.6355	-0.73176	0.050164
CLDN22	3	-2.6348	-0.58396	0.085191
GAS6	3	-2.6336	-2.5643	0.085468
ZCCHC3	3	-2.6325	-2.3404	0.085514
TAF6L	3	-2.6323	-0.6669	0.085514
FN1	3	-2.6317	-0.63462	0.085698
CEACAM1	3	-2.6311	-0.24789	0.085745
TUBB4B	3	-2.6308	-0.41258	0.085791
MTMR1	3	-2.6308	-0.16629	0.085791
VPS51	3	-2.6283	-2.0159	0.086114
ZW10	3	-2.6276	-1.24	0.086114
CMTM6	3	-2.6274	-0.27047	0.086114
ACER2	3	-2.6266	-1.7171	0.086437
TIMM22	3	-2.6262	-0.63805	0.086483
PLS3	3	-2.6248	-0.37131	0.086714
PIN1	3	-2.6234	-1.2096	0.086852
TNIP1	3	-2.6223	-0.98528	0.087129
WNT7B	3	-2.6205	-1.0509	0.087406
GYS1	3	-2.6195	-1.5587	0.087498
SOX9	3	-2.6187	-0.4289	0.087637
ZRSR2	3	-2.6185	-0.3855	0.087637
MLLT4	3	-2.6184	-0.26298	0.087637
LARP4	3	-2.6182	-0.21827	0.087637
SEZ6L2	3	-2.6145	-0.50909	0.088144
COL4A3	3	-2.6134	-0.47226	0.088237
TMEM163	3	-2.613	-0.67075	0.088375
SEL1L3	3	-2.6129	-0.20318	0.088375
MFSD12	3	-2.6128	-0.77785	0.088375
LYZ	3	-2.6126	-0.67286	0.088421
ADPRHL2	3	-2.6121	-1.0005	0.088514
ERCC2	3	-2.6113	-0.73555	0.088606
COPRS	3	-2.6112	-0.40751	0.088606
RAB18	3	-2.6098	-0.35572	0.088929
MFNG	3	-2.609	-1.5897	0.089206
LYPD1	3	-2.6084	-0.55056	0.089344
HIST1H1T	3	-2.6076	-0.48311	0.089437
TAS2R4	3	-2.6075	-0.35165	0.089437
TRPV3	3	-2.6071	-0.60215	0.089529
GNAO1	3	-2.6051	-0.17965	0.089621
IDI2	3	-2.6033	-0.75729	0.090083
TMEM234	3	-2.603	-0.54178	0.090083
GRWD1	3	-2.6029	-1.2939	0.090083
NAALADL2	3	-2.6019	-1.5404	0.090267
TES	3	-2.6018	-0.81309	0.090313
CH25H	3	-2.5997	-0.92066	0.090406
C12orf65	3	-2.5995	-0.3682	0.090406
MTFP1	3	-2.5994	-1.7742	0.090406
IDO1	3	-2.5993	-0.72671	0.090406
MAPRE3	3	-2.5985	-2.1884	0.090498
OR1K1	3	-2.5974	-1.3549	0.09059
NHS	3	-2.597	-0.32781	0.090636
KRTAP8-1	3	-2.5967	-0.64343	0.090636
ARMCX5	3	-2.5967	-0.71557	0.090683
DSC2	3	-2.5966	-0.67228	0.090683
hsa-mir-7151	4	-2.5963	-0.6465	0.053579
TTC7A	3	-2.5961	-3.6882	0.090729
MT4	3	-2.5955	-0.47514	0.090821
VPS29	3	-2.5952	-0.33444	0.090867
DCTN3	3	-2.595	-0.542	0.090913
SMAP2	3	-2.5944	-3.3945	0.090913
CHD3	3	-2.5942	-3.0108	0.090913
EPPK1	3	-2.5905	-0.24471	0.091144
CDH3	3	-2.5892	-1.1355	0.091513
PLXND1	3	-2.5877	-0.23083	0.091744
ZNF554	3	-2.5874	-1.1259	0.091744
hsa-mir-671	4	-2.5866	-0.67806	0.054271
METTL2B	3	-2.5836	-0.53182	0.092113
OR10H2	3	-2.5826	-0.4288	0.092298
MEF2C	3	-2.5813	-0.40332	0.092482
MAP3K8	3	-2.5812	-0.79979	0.092482
MAP6	3	-2.5791	-0.17679	0.092805
RAP2C	3	-2.5791	-0.51203	0.092852
PRSS35	3	-2.5789	-1.3994	0.092852
ST6GALNAC2	3	-2.5788	-0.45186	0.092852
TXNL4B	3	-2.5788	-0.22493	0.092852
CYP4A22	3	-2.5787	-0.92076	0.092852
KCNH7	3	-2.5786	-0.20883	0.092898
NRN1	3	-2.5784	-0.75504	0.092898
C2CD2L	3	-2.5771	-0.72264	0.093036
hsa-mir-28	4	-2.5746	-0.45708	0.055471
CHMP2A	3	-2.5729	-0.5766	0.093544
KLHL22	3	-2.5728	-0.59318	0.093544
ZSCAN5B	3	-2.5717	-0.20499	0.093636
METRN	3	-2.5716	-0.36309	0.093636
SEMG1	3	-2.5713	-0.84893	0.093728
POLI	3	-2.5705	-0.94994	0.093867
PKN2	3	-2.5704	-0.92469	0.093867
FAM71F1	3	-2.57	-0.71445	0.093959
HMX3	3	-2.5692	-0.3037	0.094051
MAP4K2	3	-2.5684	-0.60644	0.094144
EIF4B	3	-2.5682	-0.22602	0.094144
GSAP	3	-2.5673	-0.68198	0.09419
RPS4Y1	3	-2.5673	-0.19383	0.09419
SLC22A15	3	-2.5667	-0.44469	0.094282
COL10A1	3	-2.5663	-1.1821	0.094374
WISP1	3	-2.5654	-0.4743	0.094467
PTP4A2	3	-2.5649	-1.835	0.094467
GAL3ST4	3	-2.5648	-0.43862	0.094467
hsa-mir-1207	4	-2.5646	-1.1176	0.056532
KAT5	3	-2.563	-0.17628	0.094744
C12orf52	3	-2.5607	-0.49557	0.095067
TMEM187	3	-2.5603	-1.1543	0.095205
CA5A	3	-2.5602	-0.50353	0.095205
OR52B4	3	-2.5593	-1.9662	0.095205
ETV2	3	-2.5593	-0.46981	0.095205
LRRN4	3	-2.5579	-0.49643	0.095482
BBS2	3	-2.5575	-3.6035	0.095482
ANKS1A	3	-2.5572	-0.68051	0.095574
ZNF347	3	-2.557	-0.20338	0.09562
SNX18	3	-2.5569	-1.0122	0.09562
ZNF620	3	-2.5568	-0.98498	0.095667
HNRNPAB	3	-2.5565	-0.8212	0.095713
MT1F	3	-2.5558	-0.69306	0.095759
NEIL2	3	-2.5538	-0.58443	0.095851
CD33	3	-2.5537	-0.51414	0.095851
ARMCX1	3	-2.5534	-1.634	0.095897
HOXA1	3	-2.5532	-1.2164	0.095897
KRT17	3	-2.553	-0.46562	0.095897
ARHGEF16	3	-2.5523	-0.56053	0.09599
KRTAP10-11	3	-2.5523	-0.37947	0.09599
SPATA7	3	-2.5518	-0.23356	0.09599
KIAA1683	3	-2.5516	-0.65622	0.09599
RAB26	3	-2.5506	-0.47469	0.096174
OPRD1	3	-2.5502	-0.15697	0.096174
EMC10	3	-2.5499	-1.1445	0.096267
HRASLS2	3	-2.5488	-0.54556	0.096543
PRSS3	3	-2.5487	-0.46271	0.096636
NID1	3	-2.5474	-3.4207	0.09682
PSMD1	3	-2.5464	-4.0058	0.096913
CABP5	3	-2.5454	-1.1841	0.096959
BCL2L14	3	-2.5443	-0.48161	0.097005
ZNF440	3	-2.5442	-0.76976	0.097005
C12orf49	3	-2.5406	-0.21071	0.097513
ILK	3	-2.5379	-0.77215	0.097605
SLC25A29	3	-2.5371	-0.35618	0.097697
KLK4	3	-2.5362	-0.54226	0.097743
ADAMDEC1	3	-2.5358	-1.4734	0.097743
NTPCR	3	-2.5344	-0.17094	0.097928
VPS28	3	-2.5317	-0.564	0.098436
PDCL3	3	-2.5308	-0.61776	0.098482
FAR2	3	-2.5305	-0.60326	0.098574
OR10T2	3	-2.529	-0.41971	0.098805
GOT1	3	-2.5282	-0.34596	0.098943
CT62	3	-2.5278	-4.375	0.098989
LOC643037	3	-2.5269	-0.53961	0.09922
PPP3CC	3	-2.5267	-1.4674	0.099312
FURIN	3	-2.5267	-0.46694	0.099312
C9orf152	3	-2.5264	-3.3848	0.099359
BTBD10	3	-2.5261	-0.68627	0.099405
ICAM4	3	-2.5256	-0.26344	0.099451
CPM	3	-2.5242	-0.3674	0.099728
COX7B2	3	-2.524	-0.74641	0.099774
hsa-mir-770	4	-2.5215	-1.0489	0.060178
COX11	3	-2.5213	-2.2527	0.1
CDH2	3	-2.5211	-1.6895	0.1
TSPAN31	3	-2.5206	-1.6097	0.10005
KHDC1	3	-2.5198	-0.51229	0.10019
ID2	3	-2.5188	-0.55065	0.10033
BAG4	3	-2.5181	-0.47382	0.10051
ADAM21	3	-2.5164	-2.3394	0.1007
HK1	3	-2.5164	-0.28996	0.1007
ASCC2	3	-2.5157	-0.29227	0.10074
SUV39H1	3	-2.5151	-2.361	0.10093
hsa-mir-6780a	4	-2.5147	-0.94728	0.061009
BAALC	3	-2.5145	-0.95424	0.10107
LARP7	3	-2.5127	-0.346	0.10116
ZNF556	3	-2.5123	-2.6447	0.10125
hsa-mir-554	4	-2.5119	-0.53465	0.061193
PSG5	3	-2.5117	-0.72187	0.1013
LSM1	3	-2.511	-0.52566	0.10134
APPL2	3	-2.5108	-0.40944	0.10134
HSPB1	3	-2.5095	-1.1462	0.10134
ANO8	3	-2.5092	-0.77589	0.10134
CATSPER1	3	-2.5091	-0.80468	0.10134
RNF144A	3	-2.5091	-0.45328	0.10134
KIAA1841	3	-2.5089	-0.38999	0.10148
OR52K1	3	-2.5085	-0.47291	0.10157
TTC30A	3	-2.5079	-0.86648	0.10167
KIAA1755	3	-2.5079	-0.28227	0.10167
FMN2	3	-2.5066	-0.17591	0.10171
MCMBP	3	-2.5055	-0.67153	0.10199
YDJC	3	-2.5039	-0.98012	0.10213
C11orf48	3	-2.5039	-0.61079	0.10213
INSL3	3	-2.5035	-0.73627	0.10213
hsa-mir-4298	4	-2.5023	-0.31802	0.062209
RBM38	3	-2.5022	-0.56078	0.10222
hsa-mir-6508	4	-2.502	-0.76141	0.062255
CLDND1	3	-2.5012	-0.7124	0.10236
PCDHB10	3	-2.4986	-0.17817	0.10264
MUC5B	3	-2.4978	-1.4087	0.10268
TRAF1	3	-2.4964	-0.85265	0.10296
TCEB3	3	-2.4951	-1.1128	0.10314
TPPP2	3	-2.495	-2.3307	0.10314
VWC2L	3	-2.4949	-0.59767	0.10314
KLHL13	3	-2.4945	-0.75683	0.10319
GPR115	3	-2.4944	-0.4068	0.10319
OPA1	3	-2.4934	-0.42253	0.10319
GAL3ST1	3	-2.4934	-0.38596	0.10324
TRMT10B	3	-2.4922	-0.49187	0.10356
EXTL1	3	-2.4914	-0.33098	0.1037
DCHS2	3	-2.4897	-0.93382	0.10407
ADRA1A	3	-2.4892	-1.3193	0.10416
DNPEP	3	-2.4885	-0.65164	0.1042
SYNGR2	3	-2.4878	-0.7627	0.10434
OTOG	3	-2.487	-2.7882	0.10443
C10orf67	3	-2.484	-2.1668	0.10508
hsa-mir-4773-1	4	-2.4823	-1.2175	0.064008
MAP3K6	3	-2.4821	-0.94451	0.10545
A2ML1	3	-2.481	-1.8821	0.10545
KCTD21	3	-2.4805	-0.7935	0.10545
LST1	3	-2.4785	-0.73475	0.10568
CA3	3	-2.4779	-1.327	0.10577
LRRC8B	3	-2.4778	-0.79722	0.10582
FASTKD2	3	-2.4775	-1.0924	0.10587
LPO	3	-2.4756	-0.44906	0.10605
SYT16	3	-2.4732	-0.23832	0.10647
SLC35A2	3	-2.4725	-0.98278	0.10651
hsa-mir-627	4	-2.4713	-0.39253	0.064978
HIST1H2AJ	3	-2.4713	-1.2532	0.10665
STMND1	3	-2.471	-0.38599	0.1067
SEC24C	3	-2.4708	-0.54676	0.1067
C12orf76	3	-2.4702	-0.54207	0.10674
TTC17	3	-2.4688	-0.53665	0.10683
KPNA3	3	-2.4683	-0.70786	0.10697
ACVR2B	3	-2.4679	-0.57995	0.10702
ACOT9	3	-2.4678	-0.42638	0.10702
TMEM98	3	-2.4673	-3.4144	0.10707
PNPLA2	3	-2.4656	-0.50671	0.10716
LRRC28	3	-2.4651	-0.32768	0.10725
TRIM23	3	-2.4651	-0.28522	0.10725
RPS12	3	-2.465	-2.4167	0.10725
TMEM31	3	-2.4641	-0.64342	0.10739
hsa-mir-6879	4	-2.4625	-0.98694	0.065947
RRAGA	3	-2.4622	-0.77936	0.10757
ZMYM4	3	-2.4616	-0.27056	0.10762
hsa-mir-7160	4	-2.4606	-0.58378	0.066131
TNNC2	3	-2.4604	-0.56798	0.10803
STS	3	-2.46	-0.81443	0.10808
KCNMB4	3	-2.4585	-0.39745	0.10845
HCN1	3	-2.4577	-0.83909	0.10854
UBE2J2	3	-2.4569	-1.0054	0.10873
ORAI3	3	-2.4567	-3.1872	0.10877
TBC1D14	3	-2.4565	-0.4701	0.10882
GABRR2	3	-2.4565	-0.23282	0.10882
CACNA1F	3	-2.4562	-0.53382	0.10882
GIPC3	3	-2.4561	-0.51798	0.10887
NR1H2	3	-2.456	-0.77132	0.10887
RNF146	3	-2.4558	-0.30452	0.10887
KRTAP20-2	3	-2.4554	-1.7445	0.10891
EMILIN3	3	-2.4529	-0.75725	0.10923
FAM92B	3	-2.4525	-3.4419	0.10942
MAGEE2	3	-2.4516	-0.42378	0.10956
CDK20	3	-2.4499	-0.53309	0.10993
SEC23IP	3	-2.4497	-0.74985	0.10997
AGA	3	-2.4492	-2.9719	0.11002
HS2ST1	3	-2.4488	-0.51766	0.11002
CEACAM6	3	-2.4469	-1.602	0.1102
CYP2C19	3	-2.4464	-0.36037	0.1103
OR12D2	3	-2.4458	-0.50742	0.11039
ATP11A	3	-2.4444	-1.1209	0.11067
hsa-mir-7855	4	-2.4439	-0.5308	0.067793
EYA3	3	-2.4436	-0.76747	0.1108
ITGA5	3	-2.4432	-0.61315	0.11085
SLCO6A1	3	-2.4427	-0.18551	0.11085
S100G	3	-2.4421	-0.18238	0.11085
SLC18A1	3	-2.442	-3.148	0.11085
ACSS1	3	-2.4417	-0.52452	0.11094
SPR	3	-2.4408	-0.28386	0.11099
PAX9	3	-2.4393	-0.48687	0.11122
ZDHHC17	3	-2.4391	-3.4203	0.11122
SEPT9	3	-2.4387	-1.0658	0.11131
SAR1A	3	-2.438	-0.61408	0.1115
ZIC2	3	-2.4372	-0.494	0.11154
ADD3	3	-2.4371	-0.88564	0.11154
PLIN1	3	-2.4368	-0.45019	0.11154
PHLPP2	3	-2.4364	-2.4839	0.11154
hsa-mir-4739	4	-2.436	-0.73766	0.068531
PLAG1	3	-2.4355	-0.25112	0.11173
GFM1	3	-2.4353	-0.96819	0.11173
AGPAT5	3	-2.4351	-0.4042	0.11177
ARIH2	3	-2.4345	-0.67758	0.11191
POT1	3	-2.4334	-0.48271	0.11214
KRT19	3	-2.4324	-0.96006	0.11237
hsa-mir-4326	4	-2.4305	-0.49542	0.069316
DVL2	3	-2.43	-1.1165	0.11279
EDDM3A	3	-2.43	-0.76913	0.11279
PLA2G2A	3	-2.4294	-0.28563	0.11279
SNRK	3	-2.4285	-0.42736	0.11283
TCEB3CL	3	-2.4278	-0.65368	0.11288
C14orf28	3	-2.4276	-0.25762	0.11288
TNFRSF11A	3	-2.4255	-0.78729	0.11306
OLFML3	3	-2.4252	-1.0187	0.11316
ANGPT4	3	-2.4251	-0.48807	0.11316
MCTP1	3	-2.424	-0.87756	0.11343
hsa-mir-5003	4	-2.4236	-0.491	0.070285
ANKRD50	3	-2.4234	-0.22525	0.11343
hsa-mir-5094	4	-2.4233	-0.32368	0.070331
KIF9	3	-2.4232	-0.89811	0.11343
CYBB	3	-2.4229	-0.79431	0.11348
TP53BP1	3	-2.4226	-0.60393	0.11348
hsa-mir-1253	4	-2.422	-0.66583	0.070423
UBA5	3	-2.4212	-0.65602	0.11376
LANCL2	3	-2.4192	-1.4834	0.1139
MECP2	3	-2.4186	-0.70877	0.11399
SIRPA	3	-2.418	-0.91878	0.11408
OR5K1	3	-2.4178	-0.72817	0.11408
DCAF8L1	3	-2.4103	-0.59003	0.11528
TPR	3	-2.4102	-0.17766	0.11528
PIGC	3	-2.4079	-0.83308	0.11546
ZNF787	3	-2.4075	-1.0198	0.11556
ANKDD1A	3	-2.406	-0.50274	0.11574
hsa-let-7a-3	4	-2.4055	-0.48991	0.072223
PGR	3	-2.404	-0.81669	0.11593
ORC4	3	-2.4035	-0.63588	0.11602
CLIC4	3	-2.4025	-0.23717	0.11616
ZUFSP	3	-2.4022	-2.1788	0.11616
CAPRIN1	3	-2.402	-0.4182	0.11616
OR5L2	3	-2.4013	-0.19363	0.11643
ZNF222	3	-2.4004	-1.5448	0.11657
TMEM37	3	-2.4003	-0.23642	0.11657
RPS5	3	-2.4001	-0.3172	0.11662
hsa-mir-4443	4	-2.3998	-0.68079	0.073054
MAP3K14	3	-2.3994	-0.45466	0.11666
ENTPD6	3	-2.3993	-2.1097	0.11666
LYSMD4	3	-2.3992	-0.78186	0.11666
OR1L1	3	-2.3987	-2.2792	0.11671
ACHE	3	-2.3985	-0.1933	0.11676
RCN2	3	-2.3977	-0.98128	0.11685
SLC6A18	3	-2.3975	-0.92959	0.11685
NAPB	3	-2.3966	-0.73631	0.11703
MFAP4	3	-2.3947	-0.20944	0.11722
SLC13A5	3	-2.3944	-0.56117	0.11726
FER1L6	3	-2.3923	-0.35519	0.11754
OSBPL2	3	-2.3912	-0.62687	0.11782
CYB561	3	-2.3905	-1.186	0.11786
RYR2	3	-2.3882	-1.7491	0.11809
MSRB3	3	-2.3863	-1.1325	0.11837
RGS7	3	-2.3862	-0.45369	0.11837
HIST2H2BF	3	-2.3837	-0.58277	0.11869
TP53INP2	3	-2.3835	-0.52286	0.11869
AVPI1	3	-2.3818	-0.53848	0.11893
BSDC1	3	-2.3817	-0.36431	0.11893
MRPL30	3	-2.3797	-0.8963	0.11929
OR6K6	3	-2.3794	-2.8732	0.11929
TSPAN14	3	-2.3789	-0.35811	0.11953
FOSB	3	-2.3779	-0.48217	0.11971
FZD3	3	-2.3774	-3.0436	0.1198
ATP10D	3	-2.3769	-0.82364	0.11985
AMIGO2	3	-2.3763	-1.3473	0.11989
C1orf186	3	-2.3759	-0.66562	0.12003
NFATC3	3	-2.3758	-0.62912	0.12003
NUP35	3	-2.3757	-0.55345	0.12003
RAD50	3	-2.375	-1.7117	0.12008
TBC1D22B	3	-2.375	-0.8135	0.12008
SPPL3	3	-2.3731	-0.30244	0.12068
PCDH18	3	-2.3723	-1.0295	0.12091
ZNF430	3	-2.3712	-0.48906	0.12109
DPY19L1	3	-2.3709	-0.61681	0.12114
HCFC1R1	3	-2.3707	-0.87713	0.12114
NFIB	3	-2.3687	-0.19267	0.12133
MAFF	3	-2.3683	-0.75347	0.12142
CLDN4	3	-2.366	-0.42855	0.12193
MANSC4	3	-2.3656	-0.96202	0.12193
HCLS1	3	-2.361	-0.60294	0.12262
CHRNB4	3	-2.3605	-0.8217	0.12262
SPICE1	3	-2.3604	-3.1602	0.12262
TNS1	3	-2.3597	-0.91439	0.12266
FBXO33	3	-2.3592	-0.83393	0.12266
EPB41L2	3	-2.359	-0.57952	0.12271
ADAM15	3	-2.3589	-0.26094	0.12276
CCDC30	3	-2.3576	-0.65485	0.12303
NAPA	3	-2.3574	-0.83092	0.12317
ACTN2	3	-2.3573	-0.35493	0.12317
TMEM236	3	-2.3566	-2.4451	0.12326
GIN1	3	-2.356	-1.4685	0.12336
SSUH2	3	-2.3557	-0.795	0.12349
ISCA2	3	-2.353	-0.30993	0.12382
BSPH1	3	-2.3526	-3.3285	0.12386
hsa-mir-4726	4	-2.3525	-1.0629	0.077761
FAM193A	3	-2.3521	-2.4477	0.12396
SLC25A24	3	-2.3519	-0.81634	0.12396
hsa-mir-1-2	4	-2.3517	-0.32058	0.077899
GIMAP2	3	-2.3516	-0.52849	0.12396
ZNF311	3	-2.3515	-1.5309	0.12396
HCAR1	3	-2.3498	-3.4774	0.12423
DAO	3	-2.3484	-0.67038	0.12451
VPS52	3	-2.348	-0.51914	0.12456
AMFR	3	-2.3477	-0.55542	0.12456
RXFP4	3	-2.3466	-1.5856	0.12469
IFI44L	3	-2.3459	-0.92242	0.12483
hsa-mir-1271	4	-2.3452	-0.62475	0.079007
EMC9	3	-2.3452	-0.51924	0.12488
PRH1	3	-2.3449	-0.50998	0.12493
VTA1	3	-2.3443	-1.6104	0.12502
AKAP12	3	-2.3432	-0.65059	0.12525
CLDN25	3	-2.3403	-0.55069	0.12571
CEP192	3	-2.3401	-0.52518	0.12571
COG5	3	-2.3399	-0.76197	0.12571
hsa-mir-4651	4	-2.3381	-0.72521	0.079653
SOWAHB	3	-2.3372	-0.69818	0.12603
CHST13	3	-2.337	-0.68	0.12608
NDNF	3	-2.3365	-0.97622	0.12617
DRD5	3	-2.336	-0.22273	0.12631
TSHZ2	3	-2.3354	-0.44974	0.1264
LATS1	3	-2.3347	-0.45567	0.12645
ARPC5L	3	-2.3345	-1.3034	0.12645
ZNF501	3	-2.3342	-0.44176	0.12654
EDN1	3	-2.3332	-1.1784	0.12682
UBE3B	3	-2.3332	-0.36562	0.12682
PRAMEF8	3	-2.3314	-2.1268	0.127
KLHL20	3	-2.331	-0.72387	0.12705
SYNJ2BP	3	-2.3289	-2.0563	0.12719
AP5S1	3	-2.3279	-0.76691	0.12737
AMN	3	-2.3276	-2.5256	0.12742
CCDC64B	3	-2.3259	-0.4164	0.12792
LZIC	3	-2.3255	-0.95007	0.12806
ZNF706	3	-2.3253	-0.49319	0.12806
hsa-mir-4292	4	-2.3244	-1.039	0.081176
KIF20A	3	-2.3242	-2.9003	0.12806
AVPR2	3	-2.3241	-0.42023	0.12806
PARD6A	3	-2.3238	-0.75817	0.12811
PDE6B	3	-2.3222	-1.1777	0.12834
ZC3H10	3	-2.3209	-0.56998	0.12843
SLC35G1	3	-2.3201	-0.92687	0.12848
PURB	3	-2.3181	-0.77995	0.12871
C1orf228	3	-2.3179	-1.1944	0.12871
TGM3	3	-2.3134	-2.4779	0.12954
PIK3R4	3	-2.3133	-0.6678	0.12954
HIST1H3D	3	-2.313	-1.8584	0.12954
LOC339862	3	-2.3126	-0.5761	0.12959
LARS2	3	-2.3116	-0.7289	0.12968
SLC5A10	3	-2.3099	-1.0716	0.12996
EPO	3	-2.3084	-1.2905	0.13019
PGPEP1L	3	-2.3072	-1.6825	0.13032
hsa-mir-526a-2	3	-2.3058	-1.3195	0.13042
LRRFIP1	3	-2.3049	-0.36837	0.13056
COL4A3BP	3	-2.304	-1.1708	0.13056
GTPBP2	3	-2.304	-0.54304	0.13056
APOF	3	-2.3035	-0.8453	0.13056
FOXJ2	3	-2.3029	-0.64345	0.13065
NUDT22	3	-2.3024	-1.5284	0.13083
ZSWIM3	3	-2.3011	-1.0157	0.13092
STRAP	3	-2.3003	-2.2443	0.13111
DDX58	3	-2.2995	-0.64403	0.13116
hsa-mir-4281	4	-2.299	-1.41	0.084591
ATIC	3	-2.2985	-0.57906	0.13129
SALL4	3	-2.298	-1.4226	0.13143
LPA	3	-2.2976	-0.82011	0.13152
GMNN	3	-2.2973	-4.1609	0.13162
ZNF728	3	-2.2962	-0.40095	0.13176
BPIFC	3	-2.2952	-0.3022	0.13185
hsa-mir-614	4	-2.2947	-0.6393	0.085145
RAB25	3	-2.2942	-0.63339	0.13199
NKD1	3	-2.2933	-2.5381	0.13212
SFR1	3	-2.2924	-0.19798	0.13217
DNAAF2	3	-2.2923	-0.32579	0.13217
PRPF39	3	-2.2922	-1.6636	0.13217
VAMP1	3	-2.2909	-0.66673	0.13254
MRPL36	3	-2.2905	-0.97207	0.13259
RAI1	3	-2.2905	-0.50153	0.13259
HMG20A	3	-2.2904	-0.92613	0.13263
C6orf10	3	-2.2896	-0.30534	0.13282
C9orf96	3	-2.2887	-0.217	0.13295
SLU7	3	-2.2873	-0.72106	0.13309
IL34	3	-2.2864	-0.58822	0.13319
IL27RA	3	-2.2843	-0.18657	0.13337
THAP2	3	-2.284	-0.88372	0.13337
ZNF366	3	-2.2822	-0.79756	0.13369
hsa-mir-299	4	-2.2815	-1.1174	0.086668
SLC25A26	3	-2.2799	-0.39485	0.13415
hsa-mir-558	4	-2.2791	-0.51985	0.086714
RPS28	3	-2.2789	-0.28193	0.1342
ADAMTS16	3	-2.2788	-0.444	0.1342
ZDHHC16	3	-2.2783	-0.54227	0.1342
ATRNL1	3	-2.2782	-0.4872	0.1342
MAD2L2	3	-2.2778	-0.54997	0.13425
CALCA	3	-2.2764	-0.22759	0.13439
SCGB3A2	3	-2.2761	-1.1667	0.13439
PRR16	3	-2.276	-0.79824	0.13439
TRNT1	3	-2.2759	-0.50165	0.13443
ATMIN	3	-2.2754	-1.0385	0.13462
RAP1GAP	3	-2.2709	-0.638	0.13508
SLC5A11	3	-2.2704	-1.1219	0.13508
hsa-mir-30c-1	4	-2.2699	-0.72907	0.088191
WDR74	3	-2.2695	-0.92675	0.13531
PTPN2	3	-2.2688	-0.52787	0.13545
STK38L	3	-2.2678	-0.56077	0.13568
CDK19	3	-2.2676	-0.76798	0.13568
hsa-mir-548ac	4	-2.2661	-0.57528	0.088652
KLHL32	3	-2.2653	-0.72287	0.13595
EIF1AY	3	-2.263	-2.7409	0.13642
RAB7A	3	-2.263	-1.0959	0.13642
ENAM	3	-2.2626	-2.1641	0.13651
HPS3	3	-2.2624	-0.85476	0.1366
ROGDI	3	-2.262	-0.49419	0.13669
hsa-mir-5192	4	-2.2617	-0.26821	0.089206
ARHGEF9	3	-2.2602	-0.81075	0.13679
hsa-mir-4727	4	-2.2599	-3.0257	0.089483
LILRB5	3	-2.2597	-0.81467	0.13692
ZFYVE27	3	-2.2589	-0.57306	0.13697
TSPAN9	3	-2.2587	-0.94934	0.13702
hsa-mir-27b	4	-2.2585	-0.93775	0.089575
hsa-mir-4254	4	-2.2575	-0.49474	0.089852
AKR7A3	3	-2.2573	-0.50648	0.1372
OR5D16	3	-2.2572	-0.32176	0.1372
ZNF114	3	-2.2523	-0.34438	0.13803
TMPRSS7	3	-2.2521	-0.85657	0.13808
CXCR5	3	-2.2518	-0.52233	0.13822
ANO3	3	-2.2503	-0.39694	0.13835
ZFP14	3	-2.2498	-0.77172	0.13845
CLDN12	3	-2.2493	-1.7924	0.13854
TBC1D5	3	-2.2486	-2.7039	0.13863
CRELD1	3	-2.2485	-0.5509	0.13863
CDK5RAP2	3	-2.2484	-0.39943	0.13863
FAM180A	3	-2.2465	-1.9657	0.13886
APOBEC3A	3	-2.2463	-0.48483	0.13886
NR3C2	3	-2.2462	-0.43747	0.13886
TMEM169	3	-2.2462	-0.22976	0.13886
GRIN2B	3	-2.2446	-1.0717	0.13905
FAM114A1	3	-2.2446	-0.83429	0.13905
hsa-mir-609	4	-2.2442	-0.86761	0.091421
RASGEF1A	3	-2.2435	-0.55514	0.13928
RAB12	3	-2.2416	-2.1132	0.1396
OR7G2	3	-2.2414	-3.3847	0.13965
KCNK12	3	-2.2412	-1.2497	0.13965
USMG5	3	-2.2405	-0.49814	0.13978
UBA6	3	-2.2404	-1.8731	0.13978
APOBR	3	-2.2402	-1.0457	0.13983
KDELR2	3	-2.2396	-2.8148	0.13983
SMPDL3A	3	-2.2393	-0.81727	0.13988
COG7	3	-2.2375	-0.74263	0.14006
ANAPC4	3	-2.2365	-0.52433	0.14029
HOXB13	3	-2.2353	-1.0207	0.14048
DYNLT1	3	-2.2351	-0.61322	0.14048
GALNTL5	3	-2.2351	-0.72846	0.14052
E2F8	3	-2.2348	-1.4555	0.14057
PILRA	3	-2.2338	-2.912	0.14085
XAGE3	3	-2.2338	-2.8563	0.14085
LAMA1	3	-2.2334	-0.72435	0.14103
KLK15	3	-2.2323	-0.93941	0.14112
SNX27	3	-2.2322	-0.46656	0.14117
KRTAP19-5	3	-2.2321	-0.39935	0.14122
hsa-mir-6862-1	4	-2.2314	-0.55196	0.092621
ZNF236	3	-2.2313	-3.5009	0.14131
SYK	3	-2.2311	-1.2588	0.14131
ZNF613	3	-2.231	-0.61921	0.14131
PPP3R1	3	-2.2278	-0.78121	0.14172
HCFC1	3	-2.2274	-2.3183	0.14172
CTSA	3	-2.2273	-0.58634	0.14172
SLC35B2	3	-2.227	-2.2645	0.14172
ZDHHC5	3	-2.2257	-0.50408	0.14195
ACSM5	3	-2.2252	-0.70188	0.142
AGO2	3	-2.225	-0.57095	0.14209
UBE2S	3	-2.2243	-0.96738	0.14218
KRTAP5-5	3	-2.2241	-0.58316	0.14218
GPBAR1	3	-2.224	-0.85234	0.14223
CCRL2	3	-2.224	-0.75731	0.14223
STXBP6	3	-2.224	-0.71906	0.14223
KCTD7	3	-2.2238	-1.1973	0.14223
ILF2	3	-2.2236	-0.47869	0.14228
hsa-mir-618	4	-2.2234	-1.1029	0.093359
ARTN	3	-2.222	-0.89204	0.14237
ARRDC3	3	-2.2211	-0.57562	0.14246
OR52A5	3	-2.2207	-1.145	0.14251
RBBP8NL	3	-2.2188	-0.60348	0.14274
STAP2	3	-2.2187	-1.699	0.14274
MBOAT7	3	-2.2181	-0.62314	0.14278
SETX	3	-2.2176	-0.30784	0.14288
PML	3	-2.2139	-0.67622	0.14357
LINS	3	-2.2138	-1.1714	0.14362
CASP5	3	-2.2129	-2.0026	0.14389
RPS6KA3	3	-2.212	-1.2646	0.14389
PALB2	3	-2.2116	-0.85753	0.14398
CRTAM	3	-2.2112	-0.58899	0.14398
SLC10A5	3	-2.211	-1.0102	0.14398
KLRF1	3	-2.2093	-0.94358	0.14417
GOSR2	3	-2.2093	-0.36269	0.14417
MAF	3	-2.2088	-1.4601	0.14417
SUMF1	3	-2.2086	-2.5045	0.14417
SNX19	3	-2.2073	-1.8741	0.14422
LGALS9B	3	-2.2045	-0.59653	0.14463
OR10J5	3	-2.2043	-0.25676	0.14463
GALNT2	3	-2.2039	-0.65696	0.14468
RELL1	3	-2.2035	-1.3402	0.14472
ZNF83	3	-2.2029	-0.37659	0.14486
hsa-mir-3179-3	3	-2.2024	-0.58257	0.14491
TBL1X	3	-2.2016	-0.60692	0.14491
SLC25A19	3	-2.2001	-0.5004	0.145
RADIL	3	-2.2	-0.81923	0.14505
hsa-mir-6867	4	-2.1993	-1.5784	0.096359
FGFR3	3	-2.1976	-0.66643	0.14528
MOSPD3	3	-2.197	-1.6415	0.14532
ALDH4A1	3	-2.1968	-0.60279	0.14532
HSH2D	3	-2.1945	-1.21	0.14578
RRP9	3	-2.1944	-0.51054	0.14578
RPH3A	3	-2.1939	-0.2283	0.14592
NUMBL	3	-2.193	-1.5258	0.14606
ARHGEF7	3	-2.1928	-2.856	0.14606
TAS2R8	3	-2.1919	-0.75153	0.14611
C1orf174	3	-2.1908	-1.2941	0.14634
PIGV	3	-2.1906	-0.27941	0.14634
MAGEA3	3	-2.1898	-1.5534	0.14648
PPM1E	3	-2.1897	-0.78936	0.14648
POM121L2	3	-2.1894	-0.45786	0.14657
hsa-mir-3671	3	-2.1892	-2.7876	0.14661
NPR2	3	-2.1892	-0.51309	0.14661
ELOVL3	3	-2.189	-0.74881	0.14666
KCNK3	3	-2.1887	-2.0569	0.14666
OSBPL8	3	-2.1877	-2.4709	0.14666
PINLYP	3	-2.1877	-0.2256	0.14666
COPS3	3	-2.1871	-0.75094	0.14666
PSAP	3	-2.1866	-3.1302	0.14675
CSPG4	3	-2.1861	-1.3824	0.14685
ZNF43	3	-2.1855	-0.36347	0.14694
hsa-mir-520a	4	-2.1851	-0.82703	0.098066
CCDC53	3	-2.1851	-0.63768	0.14698
hsa-mir-4424	4	-2.1847	-0.62885	0.098066
NR0B2	3	-2.1827	-3.0507	0.14731
hsa-mir-6084	4	-2.1822	-0.3141	0.098297
CAMLG	3	-2.1814	-0.48224	0.14754
FAM110B	3	-2.1812	-1.1706	0.14754
SERP1	3	-2.181	-0.56722	0.14754
KBTBD3	3	-2.181	-0.49245	0.14754
REPS1	3	-2.1804	-1.2237	0.14754
PSORS1C1	3	-2.1804	-0.62182	0.14754
CHERP	3	-2.1797	-1.2761	0.14768
MRPS2	3	-2.1788	-0.43523	0.14781
PTTG1IP	3	-2.1788	-0.87736	0.14786
PEG3	3	-2.1754	-2.0227	0.14832
IQCF3	3	-2.1743	-0.82522	0.14855
OR1E1	3	-2.1729	-0.6582	0.14869
PER2	3	-2.1704	-2.9896	0.14911
ZNF443	3	-2.1703	-1.1431	0.14911
SCD5	3	-2.1676	-0.51792	0.14966
POU5F2	3	-2.1674	-0.51452	0.14971
hsa-mir-548ab	4	-2.1652	-0.9879	0.099958
HDHD2	3	-2.1649	-0.83173	0.14989
IFNA2	3	-2.1642	-2.37	0.14998
ZNF727	3	-2.1634	-0.62811	0.15008
HIP1	3	-2.1613	-0.41519	0.15031
PPP1CA	3	-2.1611	-0.39178	0.15035
CWF19L2	3	-2.1604	-0.53469	0.15045
CRCP	3	-2.1594	-0.39822	0.15058
GDAP2	3	-2.1587	-3.061	0.15058
DOCK6	3	-2.1583	-1.2912	0.15063
C1QB	3	-2.1576	-0.9039	0.15072
SLC22A7	3	-2.1566	-1.259	0.15086
RWDD3	3	-2.156	-0.59181	0.15086
DENND4B	3	-2.1556	-0.25111	0.15091
JPH1	3	-2.1555	-0.61349	0.15091
SLC22A4	3	-2.1547	-0.87283	0.15095
MFGE8	3	-2.1542	-0.46462	0.15114
CRNKL1	3	-2.1522	-1.5178	0.15146
LAMTOR3	3	-2.151	-0.40912	0.15169
hsa-mir-585	4	-2.1509	-0.54095	0.10153
KLHL24	3	-2.1508	-0.52499	0.15174
hsa-mir-3650	4	-2.1506	-1.477	0.10153
LHX5	3	-2.1503	-2.6661	0.15183
DCTPP1	3	-2.1496	-0.88721	0.15192
NME2	3	-2.1486	-0.22594	0.15206
OOEP	3	-2.148	-0.56554	0.1522
DHX32	3	-2.1472	-2.5728	0.15225
SIKE1	3	-2.1458	-0.82126	0.15238
KBTBD7	3	-2.1454	-0.3522	0.15252
HERC6	3	-2.1452	-0.37695	0.15261
SAV1	3	-2.1442	-0.2546	0.15275
ACP5	3	-2.1437	-1.6456	0.15289
CDK5	3	-2.1427	-1.8926	0.15303
PDE6C	3	-2.1425	-1.9524	0.15308
STK19	3	-2.1415	-1.2786	0.15326
SPATA16	3	-2.1413	-0.89502	0.15331
AR	3	-2.1407	-1.7424	0.1534
DYNLL2	3	-2.1404	-0.98348	0.15349
KIAA1191	3	-2.1397	-0.89951	0.15354
ADAMTS8	3	-2.1396	-0.8997	0.15358
SCAF11	3	-2.1387	-0.9229	0.15368
R3HDML	3	-2.1386	-2.7244	0.15368
FBXO34	3	-2.1386	-0.62413	0.15368
PMP22	3	-2.1378	-1.0948	0.15381
VCX2	3	-2.1378	-1.3044	0.15386
VPS72	3	-2.1378	-0.63059	0.15386
SULF1	3	-2.1371	-1.2965	0.154
SFXN4	3	-2.1371	-0.50385	0.154
PDPR	3	-2.1363	-2.5345	0.15409
TMEM56	3	-2.135	-0.73249	0.15437
TBR1	3	-2.1348	-0.48779	0.15437
LAMP5	3	-2.1347	-0.82802	0.15437
ZNF827	3	-2.1331	-1.8822	0.15446
B3GNT3	3	-2.1327	-0.91393	0.15446
TIMM21	3	-2.1314	-0.24612	0.15451
FSHB	3	-2.1311	-1.3464	0.15451
RETN	3	-2.1303	-0.50988	0.15474
RAB13	3	-2.1294	-2.7722	0.15474
hsa-mir-4796	4	-2.1289	-1.5125	0.10439
C1QL2	3	-2.1275	-0.54558	0.15492
CTU1	3	-2.1268	-0.47564	0.15501
RAB9B	3	-2.1264	-0.68614	0.15506
RBP4	3	-2.1259	-2.9055	0.15511
NLGN4X	3	-2.125	-3.1302	0.1552
TTBK1	3	-2.1245	-2.5392	0.15529
hsa-mir-6882	4	-2.1244	-0.52329	0.10476
GTPBP6_X	3	-2.1234	-1.517	0.15543
RAD51AP1	3	-2.1234	-1.4525	0.15543
C11orf91	3	-2.1231	-2.8513	0.15552
RCBTB1	3	-2.1229	-1.6376	0.15557
PON2	3	-2.1216	-0.47397	0.15571
KLHL36	3	-2.121	-0.79796	0.15589
OR2A1	3	-2.1199	-3.1054	0.15608
ZNF560	3	-2.1191	-2.8621	0.15612
ITPR2	3	-2.1188	-0.39968	0.15621
ZNF446	3	-2.1187	-1.2348	0.15626
MIIP	3	-2.1168	-0.49955	0.15658
TMPPE	3	-2.1167	-1.3485	0.15658
TRPC3	3	-2.1165	-0.37119	0.15658
MIF4GD	3	-2.1164	-2.079	0.15663
ZNF777	3	-2.1156	-1.2622	0.15668
HAUS6	3	-2.1155	-0.9783	0.15668
ATOX1	3	-2.1151	-0.71369	0.15668
ZSCAN25	3	-2.1146	-0.78521	0.15677
TADA1	3	-2.1146	-0.35672	0.15677
HIRA	3	-2.1145	-0.22627	0.15677
S100A5	3	-2.1144	-0.47363	0.15677
CD37	3	-2.1141	-1.0692	0.15677
CBY3	3	-2.1135	-0.88184	0.15686
KDM1A	3	-2.1132	-1.8124	0.157
MIEF2	3	-2.1121	-0.72965	0.15714
BICD1	3	-2.112	-2.571	0.15714
NDUFS8	3	-2.1116	-1.3408	0.15723
ADPRH	3	-2.1114	-0.5327	0.15723
GPR119	3	-2.1085	-2.8427	0.1576
RPS13	3	-2.108	-1.4321	0.1576
TBX20	3	-2.1078	-0.68005	0.15764
IFITM10	3	-2.1078	-0.61014	0.15764
IZUMO4	3	-2.1057	-0.84826	0.15792
TSPAN3	3	-2.1056	-1.0426	0.15792
DNAJB3	3	-2.1051	-0.35955	0.15801
CPSF3L	3	-2.1021	-1.0057	0.15838
OR5W2	3	-2.1014	-1.205	0.15848
C14orf39	3	-2.1014	-0.44059	0.15848
OR5T1	3	-2.1013	-0.32351	0.15848
GAPDHS	3	-2.1011	-1.5101	0.15848
RILPL1	3	-2.1008	-1.1258	0.15848
KRT37	3	-2.1005	-0.85389	0.15848
UBL7	3	-2.0989	-1.2016	0.15861
TTC9B	3	-2.0988	-0.37769	0.15861
SLC9A9	3	-2.0965	-1.1255	0.15884
TPD52L3	3	-2.0964	-2.8448	0.15884
FAM101B	3	-2.0956	-0.99022	0.15903
POLR2F	3	-2.0947	-0.91744	0.15912
CTXN3	3	-2.0947	-0.26579	0.15912
LCT	3	-2.0946	-2.0091	0.15912
TSPAN11	3	-2.0945	-0.58315	0.15912
MFHAS1	3	-2.0941	-0.73992	0.15921
MEF2D	3	-2.0926	-1.4717	0.15954
OR1C1	3	-2.0921	-0.82817	0.15963
PILRB	3	-2.0917	-0.5623	0.15963
ANKZF1	3	-2.0897	-1.3722	0.16004
SMC6	3	-2.0886	-0.2996	0.16032
CAPN7	3	-2.0885	-0.32833	0.16037
PPP2R1A	3	-2.0878	-1.655	0.16037
CPZ	3	-2.0868	-3.0096	0.16055
ADAT3	3	-2.0866	-1.0995	0.16055
PABPC1L	3	-2.0865	-0.63647	0.16055
FAM98C	3	-2.0857	-0.44342	0.16064
RBM18	3	-2.0854	-0.64369	0.16064
KCTD17	3	-2.0849	-0.59793	0.16069
ELF5	3	-2.0845	-0.54125	0.16083
UQCRC2	3	-2.0838	-0.78556	0.16092
APC2	3	-2.0836	-0.85743	0.16097
E2F3	3	-2.0821	-1.3069	0.1612
MOV10L1	3	-2.0819	-0.40984	0.1612
ZFYVE28	3	-2.0813	-0.88604	0.16129
SETD7	3	-2.0811	-0.53803	0.16129
AHR	3	-2.081	-0.46021	0.16129
LIN7C	3	-2.0807	-1.0432	0.16143
XYLT2	3	-2.0807	-0.92244	0.16143
PTX3	3	-2.0803	-1.7716	0.16143
FAM124B	3	-2.0798	-0.24351	0.16147
NTN5	3	-2.079	-1.0423	0.16175
NHLH1	3	-2.0782	-0.93776	0.16203
CDC123	3	-2.077	-0.4004	0.16212
MIP	3	-2.076	-1.0435	0.16221
VSTM1	3	-2.0744	-1.2184	0.16244
FNIP2	3	-2.0744	-0.8641	0.16249
C6orf7	3	-2.0733	-0.28933	0.16267
ENHO	3	-2.0728	-1.5409	0.16267
VPS53	3	-2.0719	-0.79571	0.16286
KCNA1	3	-2.0712	-0.66136	0.16304
HIST1H4E	3	-2.0711	-0.84321	0.16304
ARSH	3	-2.0692	-2.0445	0.16323
FCRL4	3	-2.0692	-0.66235	0.16323
ITLN2	3	-2.0688	-2.4341	0.16332
SLC4A9	3	-2.068	-0.40157	0.16346
C19orf71	3	-2.0666	-0.59432	0.16364
EFCAB3	3	-2.0665	-2.5872	0.16364
RAPGEF4	3	-2.0662	-0.95864	0.16369
SCGB3A1	3	-2.0662	-0.70333	0.16369
LGR6	3	-2.0662	-0.98841	0.16374
hsa-mir-6883	4	-2.0656	-0.30403	0.112
SLC17A4	3	-2.0654	-3.2782	0.16387
TSPEAR	3	-2.0638	-0.54498	0.16424
KCNMB1	3	-2.0629	-0.42477	0.16457
ARAP3	3	-2.0627	-2.6135	0.16457
C8orf58	3	-2.062	-0.665	0.16466
SMIM19	3	-2.0612	-2.9378	0.1648
MAN1B1	3	-2.0611	-2.0516	0.1648
LRRC15	3	-2.0611	-0.57906	0.1648
CDK15	3	-2.0609	-0.94835	0.1648
GUK1	3	-2.0606	-1.1665	0.16489
hsa-mir-128-2	4	-2.0602	-0.81839	0.1127
ATP6V0D1	3	-2.06	-0.65408	0.16503
ZC3H3	3	-2.057	-1.8461	0.16544
RILPL2	3	-2.0566	-1.3795	0.16549
APOLD1	3	-2.0565	-1.4293	0.16549
ICAM1	3	-2.0563	-0.62761	0.16554
KCNJ14	3	-2.0552	-0.67098	0.16567
SCAF1	3	-2.0552	-0.60944	0.16567
DEPDC4	3	-2.055	-0.81998	0.16577
ZBTB8B	3	-2.0528	-0.66927	0.16604
AZIN1	3	-2.0527	-0.25557	0.16604
CHD5	3	-2.0523	-0.78603	0.16614
TECTA	3	-2.0517	-0.53968	0.16623
DGUOK	3	-2.0494	-1.1599	0.16646
METTL5	3	-2.0453	-1.2648	0.16697
C1QTNF9B-AS1	3	-2.0448	-0.40713	0.16711
AKAP9	3	-2.0443	-2.5196	0.16715
PRKX	3	-2.044	-1.064	0.16724
TMEM71	3	-2.0426	-0.6704	0.16761
FAM151A	3	-2.0423	-1.497	0.16761
C1orf50	3	-2.0413	-1.2442	0.16784
HTR1F	3	-2.0413	-0.85142	0.16784
OR6X1	3	-2.0405	-0.82338	0.16803
RPL7	3	-2.0398	-0.70154	0.16812
TSC22D3	3	-2.0396	-2.3268	0.16817
OR5M10	3	-2.0375	-0.88034	0.16849
CDH1	3	-2.0364	-1.0442	0.16863
SMUG1	3	-2.0354	-0.9766	0.16886
ZBED1_X	3	-2.0334	-2.9535	0.16904
CGREF1	3	-2.0315	-3.5353	0.16969
HLA-A	3	-2.0315	-2.3717	0.16969
TXNDC12	3	-2.0302	-0.59499	0.1701
ARHGEF28	3	-2.0298	-0.8305	0.17024
DLX2	3	-2.0287	-0.2833	0.17029
TMEM161A	3	-2.0266	-0.25967	0.17075
ATG10	3	-2.0256	-0.4418	0.17084
CACNB1	3	-2.0241	-0.55335	0.17103
CCND2	3	-2.0236	-0.64946	0.17103
MRS2	3	-2.023	-1.181	0.17107
MTFR2	3	-2.0228	-1.1244	0.17112
hsa-mir-5572	4	-2.0216	-1.9149	0.118
ZNRF1	3	-2.0212	-2.5181	0.1713
HCAR3	3	-2.021	-1.3685	0.1713
NDUFB4	3	-2.0197	-0.38733	0.17149
CHMP1A	3	-2.019	-1.9227	0.17172
PRKG1	3	-2.0182	-0.41715	0.17181
NSRP1	3	-2.0173	-0.56888	0.17186
UCMA	3	-2.017	-0.91149	0.17186
FAM171A1	3	-2.0156	-0.51935	0.17218
VPS9D1	3	-2.0152	-0.74297	0.17223
LYPD2	3	-2.0146	-1.8387	0.17227
ITM2C	3	-2.0144	-0.61271	0.17227
ARHGAP44	3	-2.0142	-2.1101	0.17227
CELA2A	3	-2.0137	-2.7004	0.17227
STX16	3	-2.0116	-2.4989	0.17241
hsa-mir-6722	4	-2.0105	-1.7272	0.11916
OR6C65	3	-2.01	-0.83036	0.17269
ACSM1	3	-2.0099	-0.99905	0.17269
ZSWIM7	3	-2.0094	-0.93946	0.17274
CETP	3	-2.0089	-0.35792	0.17274
ARMCX2	3	-2.0088	-0.62511	0.17278
KCTD14	3	-2.0085	-1.7408	0.17278
KBTBD6	3	-2.0084	-0.50815	0.17278
UCHL5	3	-2.0082	-1.5406	0.17283
SPATC1	3	-2.0077	-1.4048	0.17283
DDX28	3	-2.0065	-0.67514	0.17283
MRPS35	3	-2.006	-0.6586	0.17292
STMN2	3	-2.0036	-2.0616	0.1732
SPTLC2	3	-2.003	-0.25206	0.17334
LIG3	3	-2.0028	-2.2811	0.17334
SP110	3	-2.0008	-0.45809	0.17357
ADK	3	-2.0004	-0.80217	0.17366
PHF1	3	-1.9997	-2.6872	0.17389
DCLRE1A	3	-1.9993	-1.1999	0.17394
SLC25A2	3	-1.9992	-1.027	0.17394
KRT8	3	-1.9966	-1.0539	0.17435
FZD6	3	-1.9962	-0.94013	0.1744
RBM41	3	-1.9958	-0.4829	0.1744
hsa-mir-4294	4	-1.9949	-1.7861	0.12096
USP14	3	-1.9946	-0.36608	0.17449
CYC1	3	-1.9946	-0.31172	0.17449
SALL3	3	-1.9939	-0.44857	0.17463
LILRB2	3	-1.9933	-0.81884	0.17472
PIH1D3	3	-1.9924	-0.98317	0.17481
PRDX3	3	-1.9915	-0.72399	0.1749
FABP3	3	-1.9911	-2.1686	0.1749
TP53I11	3	-1.9911	-0.27777	0.1749
ZNF407	3	-1.9907	-0.45782	0.1749
CALU	3	-1.9895	-1.1291	0.17509
ANKS4B	3	-1.9886	-0.93026	0.17523
EBF4	3	-1.9874	-2.4767	0.17546
PDXP	3	-1.9869	-3.055	0.17555
PSKH2	3	-1.9868	-2.4654	0.17555
GRB7	3	-1.9868	-1.7759	0.17555
NIPBL	3	-1.9866	-0.65455	0.17555
CLHC1	3	-1.9857	-1.4914	0.17569
S100A1	3	-1.9837	-0.57313	0.17606
C14orf1	3	-1.983	-1.1656	0.1762
CCDC115	3	-1.9825	-2.1112	0.17624
POLQ	3	-1.9809	-0.77946	0.17629
PPM1A	3	-1.9807	-0.81943	0.17629
HBE1	3	-1.9805	-0.49058	0.17629
TUBAL3	3	-1.9788	-1.0245	0.17643
TAPBPL	3	-1.9782	-0.87944	0.17661
NEDD4L	3	-1.978	-1.5967	0.17661
SPATA31D3	3	-1.9763	-0.94625	0.17689
HSP90AB1	3	-1.9761	-0.78583	0.17689
UQCR11	3	-1.9757	-1.3385	0.17693
hsa-mir-7150	4	-1.9751	-0.89647	0.12423
CENPBD1	3	-1.9742	-0.33653	0.1774
ATP5G2	3	-1.9742	-0.25166	0.17744
hsa-mir-8078	4	-1.9739	-1.0857	0.12433
hsa-mir-106a	4	-1.9734	-1.5822	0.12433
COPA	3	-1.9731	-0.76602	0.17772
PDE1C	3	-1.9728	-1.262	0.17781
ONECUT1	3	-1.9727	-0.81165	0.17781
EXOC3L1	3	-1.9721	-1.3239	0.178
HN1	3	-1.9721	-0.39545	0.178
KCNAB3	3	-1.9714	-1.4804	0.17813
PAK4	3	-1.9705	-1.0207	0.17841
CCZ1B	3	-1.9697	-2.0199	0.1786
TMEM173	3	-1.9688	-1.5092	0.17873
ZNF415	3	-1.9681	-0.26532	0.17878
TMEM86A	3	-1.9676	-0.32367	0.17878
LGALS8	3	-1.967	-0.38787	0.17897
OR10R2	3	-1.9665	-1.7723	0.17897
PNPLA1	3	-1.9651	-1.1456	0.17924
STK32C	3	-1.9639	-1.8009	0.17952
HSPG2	3	-1.9629	-0.80711	0.17989
NDUFV3	3	-1.9624	-0.25861	0.17993
SSX2	3	-1.961	-0.92035	0.17998
STK16	3	-1.9605	-0.90142	0.18012
hsa-mir-1229	4	-1.96	-1.999	0.12603
ILF3	3	-1.9596	-0.52985	0.18021
ZNF565	3	-1.9591	-0.35957	0.18021
hsa-mir-9-2	4	-1.9584	-0.91238	0.12636
RRP12	3	-1.9575	-1.5308	0.1804
IGBP1	3	-1.9565	-1.3496	0.18063
C2orf69	3	-1.9544	-0.59139	0.181
QRFP	3	-1.9539	-1.1147	0.18109
LIME1	3	-1.9533	-1.631	0.18113
CHAD	3	-1.953	-0.64785	0.18113
VSIG1	3	-1.9516	-0.44045	0.18146
COBLL1	3	-1.9512	-2.5659	0.18155
AP5B1	3	-1.9508	-1.0051	0.18169
OR8K3	3	-1.9494	-1.1198	0.18192
C2orf70	3	-1.9492	-1.7807	0.18201
EXOSC9	3	-1.9486	-0.33146	0.18215
CXCL12	3	-1.9484	-0.70666	0.1822
AGXT2L2	3	-1.948	-2.4061	0.18229
CHMP7	3	-1.9476	-0.62327	0.18243
ENTPD4	3	-1.9471	-1.055	0.18247
PADI6	3	-1.9469	-1.4724	0.18252
TMEM130	3	-1.9464	-1.6418	0.18266
hsa-mir-4473	4	-1.9462	-1.1739	0.12825
VWC2	3	-1.9462	-2.8599	0.18266
SCN7A	3	-1.9461	-1.2789	0.18266
RPP38	3	-1.945	-0.82028	0.1827
LRRC16A	3	-1.9448	-0.42767	0.1828
hsa-mir-2681	4	-1.9447	-0.73336	0.12843
DNAJC19	3	-1.9447	-0.51082	0.1828
JAK1	3	-1.9443	-1.0114	0.18293
CCDC87	3	-1.9438	-1.1656	0.18303
TGOLN2	3	-1.9432	-1.4038	0.18307
CRLF2_X	3	-1.9421	-0.99239	0.18316
VPREB3	3	-1.9419	-0.65745	0.18316
hsa-mir-33b	4	-1.9415	-0.93498	0.1288
MARCH10	3	-1.9415	-1.5058	0.18321
RAB1A	3	-1.9414	-0.41469	0.18321
ZNF189	3	-1.9402	-1.6764	0.18335
LMBR1	3	-1.9402	-0.61999	0.18335
RIPK1	3	-1.9398	-0.57429	0.18335
KANSL1L	3	-1.9387	-0.34632	0.18367
ATP6V1A	3	-1.9378	-2.2893	0.18376
SCAF4	3	-1.937	-1.133	0.18404
ASB13	3	-1.9368	-2.0613	0.18409
LYPD3	3	-1.9368	-0.85051	0.18409
hsa-mir-216b	4	-1.9367	-0.32064	0.12936
MDH1B	3	-1.9364	-1.1414	0.18418
FAM228A	3	-1.9364	-0.70228	0.18418
NKRF	3	-1.9362	-1.0011	0.18418
SH3TC1	3	-1.9356	-0.33448	0.18418
FAM71A	3	-1.9351	-0.85748	0.18432
ALDOC	3	-1.9347	-2.2989	0.18446
RRNAD1	3	-1.9343	-0.81015	0.18446
ANKS3	3	-1.9325	-0.58476	0.18478
TMBIM1	3	-1.9321	-0.82041	0.18478
PAPPA2	3	-1.9311	-0.31194	0.18501
SDR42E1	3	-1.931	-1.1743	0.18501
SH3BP2	3	-1.9299	-0.36941	0.18529
ZNF175	3	-1.9293	-1.1546	0.18533
MEP1B	3	-1.9277	-0.61634	0.18556
TTC9	3	-1.9273	-0.70056	0.18566
FAM46A	3	-1.926	-0.53116	0.1858
TBL2	3	-1.9256	-1.1485	0.18584
CALML5	3	-1.9254	-0.94529	0.18589
ALG11	3	-1.9241	-0.60618	0.18598
CDCA2	3	-1.9237	-3.1266	0.18607
KIF1B	3	-1.9236	-0.65587	0.18612
CD55	3	-1.9235	-0.90247	0.18612
RGL2	3	-1.9232	-1.548	0.18621
SERPINB4	3	-1.923	-1.0118	0.18621
DIP2A	3	-1.9227	-0.3517	0.18621
PALLD	3	-1.9225	-0.3824	0.18621
REEP4	3	-1.9211	-0.91243	0.18653
hsa-mir-3651	4	-1.9208	-1.1936	0.13199
EPHA8	3	-1.9206	-0.75619	0.18658
MARCH6	3	-1.9193	-0.73809	0.18718
NOX4	3	-1.9188	-1.0261	0.18723
SEMA4A	3	-1.9186	-0.45935	0.18723
MGARP	3	-1.9185	-1.0156	0.18723
DNAJC13	3	-1.9176	-0.33588	0.18732
FNDC1	3	-1.9167	-0.92853	0.1875
GPRC5D	3	-1.9167	-0.33211	0.1875
TIPIN	3	-1.9161	-0.3257	0.18764
ABT1	3	-1.916	-2.4794	0.18764
PHF14	3	-1.9143	-0.82451	0.18787
OR10P1	3	-1.9142	-0.63052	0.18787
SRD5A2	3	-1.9135	-0.64864	0.18801
GPX1	3	-1.9134	-0.89748	0.18801
hsa-mir-7851	4	-1.9131	-0.68172	0.13291
SKP2	3	-1.9125	-1.6283	0.1882
USP45	3	-1.9118	-2.0551	0.18824
hsa-mir-124-3	3	-1.9106	-2.0711	0.18843
SKOR1	3	-1.9099	-1.7297	0.18856
DES	3	-1.9096	-1.3775	0.18861
MAN2C1	3	-1.9093	-1.5373	0.1887
ARFGAP2	3	-1.9089	-1.3678	0.18875
OR4A15	3	-1.9089	-0.69759	0.18875
SIK2	3	-1.9086	-2.4583	0.1888
KLHL17	3	-1.9085	-0.84965	0.18884
OR2H2	3	-1.908	-0.53755	0.18889
ENO4	3	-1.9079	-2.8745	0.18889
MAGEB6	3	-1.9074	-0.33666	0.18898
hsa-mir-1297	3	-1.907	-0.35517	0.18903
ARHGDIA	3	-1.9069	-0.34348	0.18907
CCNDBP1	3	-1.9068	-0.65765	0.18907
HAPLN4	3	-1.9049	-1.222	0.18926
CCKAR	3	-1.9044	-0.54543	0.18926
AMELX	3	-1.9043	-0.67991	0.18926
HIATL1	3	-1.9037	-1.0685	0.1893
F2	3	-1.9037	-2.7151	0.18935
KCNA4	3	-1.9034	-1.2304	0.18944
DRP2	3	-1.9026	-1.0887	0.18972
GALNT18	3	-1.9022	-2.4103	0.18976
CDKN3	3	-1.9017	-0.37415	0.18986
hsa-mir-1284	4	-1.9014	-1.2376	0.13503
PDLIM7	3	-1.9014	-0.79296	0.1899
TRIO	3	-1.9012	-1.5427	0.18999
CDS2	3	-1.9007	-3.0336	0.19009
ABLIM2	3	-1.9004	-1.4155	0.19009
hsa-mir-375	4	-1.8994	-1.661	0.13526
TEP1	3	-1.8991	-0.52893	0.19041
TSTD2	3	-1.899	-1.1798	0.1905
TRIM33	3	-1.8984	-0.6473	0.19055
MVB12B	3	-1.8979	-1.2287	0.19055
ZNF444	3	-1.897	-1.1978	0.19073
VPS36	3	-1.8967	-0.7835	0.19083
C7orf55	3	-1.8964	-0.71381	0.19083
ERO1LB	3	-1.8964	-0.56123	0.19083
hsa-mir-888	4	-1.8963	-1.5243	0.13563
MIEF1	3	-1.8938	-0.68615	0.19124
PTGER1	3	-1.8934	-0.81709	0.19133
TOR1AIP2	3	-1.8932	-1.0934	0.19133
RBM34	3	-1.8929	-2.0443	0.19138
RPL37A	3	-1.8929	-0.62624	0.19138
NRXN1	3	-1.8914	-2.0437	0.19161
POU1F1	3	-1.8909	-1.3339	0.19166
HS3ST1	3	-1.8895	-2.1686	0.19189
NUPL2	3	-1.8887	-2.4367	0.19207
IQCF2	3	-1.8887	-1.3061	0.19207
TMEM237	3	-1.8885	-0.51254	0.19212
PGRMC1	3	-1.8883	-0.6944	0.19216
APCDD1L	3	-1.8881	-0.69901	0.19221
FAM212A	3	-1.8878	-1.5104	0.19226
OR10H5	3	-1.8878	-0.99801	0.19226
HMGA2	3	-1.8877	-1.2892	0.1923
TM7SF3	3	-1.8876	-0.55838	0.1923
HNRNPH2	3	-1.8874	-2.1029	0.1923
MED6	3	-1.8871	-0.60317	0.19235
PSMB1	3	-1.8867	-1.258	0.19239
GRID2	3	-1.8865	-0.99363	0.19249
TRPV4	3	-1.8863	-0.97478	0.19249
GIMAP5	3	-1.8862	-2.5406	0.19249
FRMD6	3	-1.8861	-0.6799	0.19253
KCNJ5	3	-1.8858	-1.6526	0.19253
NPY5R	3	-1.8855	-0.56595	0.19253
SFTPB	3	-1.8851	-1.3372	0.19258
ZNF562	3	-1.885	-0.38	0.19258
B4GALNT2	3	-1.8847	-0.68586	0.19258
C19orf43	3	-1.8846	-2.8521	0.19258
G2E3	3	-1.8846	-0.58349	0.19258
RECQL5	3	-1.8819	-0.4857	0.19299
NR4A1	3	-1.8816	-0.34695	0.19309
C18orf42	3	-1.8809	-0.82785	0.19318
RFX6	3	-1.8798	-0.45692	0.19336
VNN1	3	-1.8796	-0.43128	0.19336
CYP1A2	3	-1.8792	-1.7024	0.19341
ZC3H14	3	-1.8784	-1.602	0.19359
ZNF250	3	-1.8765	-0.45171	0.19415
DSTN	3	-1.8754	-1.4323	0.19429
ZNF296	3	-1.875	-2.6376	0.19433
CHADL	3	-1.8738	-2.2307	0.19452
RNF183	3	-1.8737	-1.3834	0.19452
hsa-mir-6075	4	-1.8735	-1.1944	0.13937
hsa-mir-6778	4	-1.8723	-0.58336	0.13946
OGFRL1	3	-1.8711	-0.73132	0.19484
hsa-mir-1914	4	-1.87	-0.82152	0.13974
RUVBL2	3	-1.8693	-2.1081	0.19516
NOXO1	3	-1.8683	-2.8025	0.19535
TOMM34	3	-1.8678	-2.2871	0.19544
TMEM52	3	-1.867	-1.58	0.19553
ITPKC	3	-1.8666	-0.73372	0.19553
NUDT15	3	-1.8645	-0.25333	0.19623
CATSPERD	3	-1.8638	-1.036	0.19627
HDAC1	3	-1.8636	-0.87196	0.19632
CALD1	3	-1.8632	-0.9295	0.19636
PTPRJ	3	-1.863	-1.0975	0.19641
TVP23B	3	-1.863	-1.0383	0.19641
FIBP	3	-1.8623	-1.0717	0.19659
KCNQ2	3	-1.8623	-1.0165	0.19659
GNL1	3	-1.8615	-0.41517	0.19669
SCN11A	3	-1.8608	-0.41506	0.19682
MYRF	3	-1.8605	-0.64184	0.19682
EMC8	3	-1.8605	-0.41315	0.19682
OR51V1	3	-1.8592	-1.6922	0.19719
GOLGA4	3	-1.8586	-0.40091	0.19724
LRRC49	3	-1.8579	-0.31966	0.19738
[truncated: 18,207 more rows]

## Sheet: Fig1B_sgRNA readcount
Gene	control_count	treatment_count	LFC
A1BG	497.24	9.6	-5.5547
A1BG	437.85	146.4	-1.574
A1BG	200.29	236.4	0.23801
A1CF	260.85	16.8	-3.8788
A1CF	243.38	486	0.99479
A2M	15.139	276	4.1013
A2M	15.139	343.2	4.4147
A2ML1	342.36	9.6	-5.0176
A2ML1	172.35	10.8	-3.8768
A2ML1	17.468	7.2	-1.1713
A4GALT	605.54	123.6	-2.2833
A4GALT	796.52	855.6	0.1031
A4GALT	180.5	1633.2	3.1706
A4GNT	18.632	1.2	-3.1576
A4GNT	1607	478.8	-1.7448
AAAS	446.01	80.4	-2.4572
AAAS	17.468	1344	6.1865
AACS	556.63	10.8	-5.5625
AACS	146.73	108	-0.43861
AACS	12.81	634.8	5.5248
AADAC	647.46	405.6	-0.67342
AADAC	22.126	1060.8	5.5209
AADACL2	526.36	8.4	-5.81
AADACL2	331.88	159.6	-1.0515
AADACL4	455.32	7.2	-5.7983
AADACL4	284.14	4.8	-5.6195
AADAT	554.3	1.2	-7.9796
AADAT	23.29	355.2	3.8742
AAGAB	19.797	72	1.8116
AAGAB	26.784	205.2	2.8917
AAK1	667.26	15.6	-5.3312
AAK1	790.7	284.4	-1.472
AAK1	599.72	319.2	-0.90772
AAMDC	867.56	117.6	-2.8725
AAMP	1103.9	339.6	-1.6978
AAMP	10.481	13.2	0.3067
AANAT	476.28	200.4	-1.2448
AANAT	422.71	310.8	-0.44247
AANAT	215.43	573.6	1.4086
AAR2	15.139	7.2	-0.97682
AAR2	12.81	14.4	0.15726
AARD	274.82	382.8	0.47661
AARS	192.14	4.8	-5.0575
AARS2	286.47	968.4	1.7537
AARSD1	26.784	1318.8	5.5699
AARSD1	30.277	1717.2	5.7796
AASDH	783.71	314.4	-1.315
AASDH	981.68	486	-1.0128
AASDH	17.468	511.2	4.7936
AASDHPPT	422.71	423.6	0.0030104
AASDHPPT	12.81	175.2	3.6735
AASDHPPT	13.974	328.8	4.4611
AASS	152.55	1062	2.7914
AATF	93.16	0	-6.557
AATK	1069	20.4	-5.6439
AATK	47.745	2.4	-3.8416
ABAT	275.99	4.8	-5.5776
ABAT	298.11	260.4	-0.19443
ABCA1	292.29	309.6	0.082728
ABCA1	27.948	686.4	4.5696
ABCA10	543.82	18	-4.8417
ABCA10	11.645	14.4	0.28436
ABCA10	90.831	870	3.2456
ABCA13	340.04	650.4	0.93362
ABCA13	220.09	952.8	2.109
ABCA2	11.645	3.6	-1.4589
ABCA3	177	3.6	-5.2741
ABCA3	11.645	247.2	4.2949
ABCA4	13.974	7.2	-0.86877
ABCA4	138.58	372	1.4181
ABCA5	1579.1	1062	-0.57184
ABCA5	11.645	260.4	4.3696
ABCA6	13.974	3.6	-1.7028
ABCA6	544.99	588	0.1094
ABCA6	378.46	736.8	0.95927
ABCA7	576.43	7.2	-6.1379
ABCA7	196.8	3.6	-5.4263
ABCA7	17.468	836.4	5.5029
ABCA8	17.468	328.8	4.1585
ABCA9	781.38	429.6	-0.86153
ABCB1	613.69	58.8	-3.3617
ABCB1	75.693	241.2	1.659
ABCB10	27.948	8.4	-1.6227
ABCB10	17.468	870	5.5596
ABCB11	354.01	4.8	-5.9357
ABCB11	221.26	993.6	2.1619
ABCB4	352.84	358.8	0.024079
ABCB4	312.09	532.8	0.76974
ABCB5	392.44	4.8	-6.0839
ABCB5	147.89	492	1.7273
ABCB6	408.74	174	-1.2274
ABCB7	633.49	58.8	-3.4074
ABCB7	305.1	370.8	0.28052
ABCB8	588.07	148.8	-1.9754
ABCB8	1905.1	2020.8	0.084995
ABCB8	16.303	362.4	4.3925
ABCB9	10.481	1.2	-2.3836
ABCB9	16.303	8.4	-0.88029
ABCB9	78.022	234	1.5723
ABCC1	1112.1	476.4	-1.2213
ABCC10	11.645	36	1.549
ABCC10	13.974	232.8	3.9647
ABCC11	2396.5	308.4	-2.954
ABCC11	10.481	8.4	-0.28846
ABCC12	621.85	9.6	-5.8767
ABCC12	19.797	372	4.1648
ABCC2	584.58	429.6	-0.44352
ABCC3	303.94	42	-2.8261
ABCC4	527.52	6	-6.2385
ABCC4	11.645	134.4	3.4206
ABCC5	706.85	195.6	-1.8482
ABCC6	11.645	160.8	3.6776
ABCC6	12.81	986.4	6.1599
ABCC8	1597.7	2941.2	0.88
ABCC8	67.541	330	2.2718
ABCC9	420.39	446.4	0.086423
ABCD1	1248.3	14.4	-6.3421
ABCD1	291.13	606	1.0551
ABCD1	11.645	450	5.1565
ABCD2	16.303	12	-0.41252
ABCD2	214.27	319.2	0.57283
ABCD3	395.93	471.6	0.25173
ABCD3	74.528	134.4	0.84214
ABCD4	834.95	454.8	-0.87501
ABCD4	510.05	346.8	-0.55521
ABCD4	204.95	253.2	0.30365
ABCE1	768.57	3.6	-7.3863
ABCE1	452.99	10.8	-5.2658
ABCE1	15.139	766.8	5.5721
ABCF2	12.81	9.6	-0.3816
ABCF3	838.44	13.2	-5.8855
ABCF3	180.5	150	-0.26541
ABCG1	668.43	14.4	-5.4419
ABCG1	433.2	256.8	-0.75209
ABCG1	234.07	618	1.3969
ABCG2	572.94	534	-0.10135
ABCG4	1397.4	176.4	-2.9787
ABCG4	253.86	531.6	1.0633
ABCG5	466.97	3.6	-6.6686
ABCG5	69.87	2.4	-4.3816
ABHD10	183.99	451.2	1.2895
ABHD11	418.06	4.8	-6.1749
ABHD12	446.01	200.4	-1.1502
ABHD12	1385.8	1029.6	-0.42823
ABHD12B	195.64	10.8	-4.0587
ABHD12B	506.56	373.2	-0.43977
ABHD12B	15.139	13.2	-0.18462
ABHD13	1242.5	634.8	-0.96779
ABHD13	19.797	388.8	4.2283
ABHD14A	897.83	322.8	-1.4729
ABHD14A	82.68	412.8	2.306
ABHD14B	10.481	430.8	5.2331
ABHD15	29.113	2.4	-3.1468
ABHD16B	558.96	884.4	0.661
ABHD16B	12.81	312	4.5024
ABHD17A	31.442	1432.8	5.4659
ABHD17B	61.719	2.4	-4.2053
ABHD17C	135.08	4.8	-4.5523
ABHD2	224.75	248.4	0.14374
ABHD3	829.13	321.6	-1.3636
ABHD4	171.18	9.6	-4.0218
ABHD4	180.5	100.8	-0.83422
ABHD4	11.645	19.2	0.67578
ABHD5	302.77	138	-1.1279
ABHD8	10.481	604.8	5.7216
ABI1	253.86	7.2	-4.9579
ABI1	220.09	975.6	2.1431
ABI2	626.5	342	-0.87141
ABI3	48.909	7.2	-2.6056
ABI3BP	153.71	10.8	-3.7127
ABI3BP	349.35	69.6	-2.3111
ABL1	1100.5	314.4	-1.8042
ABL1	807	424.8	-0.92418
ABL1	869.88	663.6	-0.39
ABL2	513.55	126	-2.0185
ABL2	1467.3	495.6	-1.564
ABLIM1	66.377	7.2	-3.0386
ABLIM1	315.58	195.6	-0.68731
ABLIM1	12.81	212.4	3.9498
ABLIM2	157.21	16.8	-3.1519
ABLIM2	521.7	72	-2.84
ABLIM3	845.43	410.4	-1.0408
ABLIM3	317.91	249.6	-0.34776
ABO	464.64	12	-5.1626
ABO	65.212	103.2	0.65419
ABO	599.72	1473.6	1.2956
ABP1	1879.5	1005.6	-0.90163
ABP1	16.303	103.2	2.5903
ABP1	27.948	1904.4	6.0405
ABR	914.14	10.8	-6.2771
ABR	149.06	144	-0.049453
ABRA	197.97	16.8	-3.4826
ABRA	75.693	6	-3.4537
ABRA	13.974	940.8	5.9749
ABRACL	192.14	64.8	-1.5535
ABRACL	15.139	464.4	4.8499
ABT1	277.15	12	-4.4193
ABT1	78.022	3.6	-4.1025
ABT1	810.49	242.4	-1.7373
ABTB1	15.139	224.4	3.8039
ABTB2	246.87	6	-5.1461
ABTB2	171.18	13.2	-3.6
ABTB2	68.706	428.4	2.623
ACAA1	301.61	24	-3.5974
ACAA2	984.01	16.8	-5.7902
ACACA	752.27	201.6	-1.8945
ACACA	11.645	108	3.1077
ACACB	97.818	63.6	-0.61324
ACAD10	137.41	12	-3.4124
ACAD10	143.23	76.8	-0.89057
ACAD11	1423	1036.8	-0.45644
ACAD11	295.78	512.4	0.79067
ACAD9	175.84	4.8	-4.9302
ACAD9	129.26	9.6	-3.6193
ACADL	420.39	2.4	-6.9535
ACADL	171.18	94.8	-0.84584
ACADM	224.75	284.4	0.33826
ACADM	11.645	180	3.8393
ACADS	10.481	8.4	-0.28846
ACADS	434.36	660	0.60244
ACADSB	1164.5	622.8	-0.9018
ACADSB	12.81	356.4	4.6938
ACAN	15.139	7.2	-0.97682
ACAP1	334.21	307.2	-0.12121
ACAP1	18.632	594	4.9216
ACAP2	86.173	8.4	-3.2132
ACAP2	636.98	1034.4	0.6986
ACAP3	624.17	319.2	-0.96528
ACAP3	11.645	973.2	6.2676
ACAT1	303.94	13.2	-4.4245
ACAT1	163.03	500.4	1.612
ACAT2	660.27	489.6	-0.4307
ACAT2	227.08	198	-0.19676
ACAT2	199.13	1129.2	2.4976
ACBD4	100.15	7.2	-3.6247
ACBD5	469.3	61.2	-2.9186
ACBD5	436.69	310.8	-0.48929
ACBD5	13.974	436.8	4.8697
ACBD6	186.32	3.6	-5.3477
ACBD7	614.86	8.4	-6.0338
ACBD7	489.09	8.4	-5.7042
ACCS	613.69	433.2	-0.50151
ACCS	20.961	1089.6	5.634
ACCSL	420.39	105.6	-1.9829
ACCSL	471.62	1453.2	1.6215
ACD	10.481	56.4	2.3219
ACE	224.75	3.6	-5.6169
ACE	652.12	25.2	-4.6397
ACE	65.212	7.2	-3.0134
ACE2	1555.8	1472.4	-0.079413
ACE2	27.948	1345.2	5.5393
ACER1	10.481	20.4	0.89842
ACER1	13.974	795.6	5.7333
ACER2	179.33	7.2	-4.4589
ACER2	20.961	892.8	5.3469
ACER3	10.481	363.6	4.9891
ACER3	26.784	895.2	5.0115
ACHE	350.52	8.4	-5.2248
ACHE	181.66	8.4	-4.2804
ACIN1	173.51	216	0.31438
ACKR2	347.02	298.8	-0.21518
ACKR2	316.75	1190.4	1.9067
ACKR3	31.442	1273.2	5.2956
ACKR4	105.97	4.8	-4.205
ACKR4	899	416.4	-1.1085
ACLY	210.78	14.4	-3.7815
ACMSD	496.08	174	-1.5061
ACMSD	850.09	483.6	-0.81251
ACN9	10.481	884.4	6.2691
ACN9	17.468	1780.8	6.5922
ACO1	680.07	1050	0.62589
ACO2	291.13	1.2	-7.0529
ACO2	746.45	12	-5.8454
ACOT1	2223	520.8	-2.0916
ACOT1	837.28	422.4	-0.98541
ACOT1	13.974	172.8	3.5369
ACOT11	442.51	8.4	-5.5602
ACOT11	338.87	968.4	1.5121
ACOT12	251.53	439.2	0.80169
ACOT13	298.11	109.2	-1.4406
ACOT13	551.97	811.2	0.55462
ACOT2	571.77	108	-2.3936
ACOT2	52.403	198	1.8978
ACOT6	415.73	136.8	-1.5965
ACOT6	392.44	372	-0.07696
ACOT7	459.98	20.4	-4.429
ACOT8	265.51	55.2	-2.2455
ACOT8	1060.9	861.6	-0.29983
ACOT9	705.69	15.6	-5.4118
ACOT9	223.58	136.8	-0.70468
ACOT9	10.481	15.6	0.53199
ACOX1	93.16	62.4	-0.57064
ACOX1	24.455	199.2	2.9754
ACOX2	648.63	94.8	-2.7615
ACOX2	11.645	3.6	-1.4589
ACOXL	168.85	15.6	-3.355
ACOXL	278.32	181.2	-0.61638
ACOXL	348.19	661.2	0.92327
ACP1	139.74	10.8	-3.5762
ACP1	170.02	63.6	-1.4045
ACP2	793.03	37.2	-4.3775
ACP5	769.74	55.2	-3.7776
ACP6	731.31	906	0.30865
ACP6	218.93	363.6	0.72929
ACPL2	310.92	6	-5.4777
ACPL2	446.01	532.8	0.25601
ACPP	727.81	736.8	0.017677
ACPP	25.619	1239.6	5.5424
ACPP	15.139	996	5.949
ACPT	762.75	519.6	-0.55293
ACPT	24.455	1082.4	5.4115
ACR	654.45	98.4	-2.7212
ACR	273.66	213.6	-0.35599
ACRBP	19.797	525.6	4.6623
ACRC	536.84	15.6	-5.0179
ACRC	138.58	26.4	-2.3488
ACRV1	394.77	52.8	-2.879
ACRV1	416.89	103.2	-2.0038
ACRV1	293.45	280.8	-0.063376
ACSBG1	734.8	463.2	-0.66457
ACSBG2	1310.1	104.4	-3.6368
ACSBG2	296.95	72	-2.0291
ACSBG2	687.06	740.4	0.10772
ACSF2	1665.2	242.4	-2.7752
ACSF2	11.645	765.6	5.9218
ACSF3	522.86	266.4	-0.97019
ACSF3	260.85	1094.4	2.0647
ACSF3	13.974	370.8	4.634
ACSL1	331.88	211.2	-0.64959
ACSL1	741.79	904.8	0.28624
ACSL1	73.364	450	2.6005
ACSL3	344.69	325.2	-0.083735
ACSL4	588.07	8.4	-5.9696
ACSL4	703.36	178.8	-1.9699
ACSL4	248.04	133.2	-0.89199
ACSL5	207.28	870	2.0641
ACSL5	45.416	602.4	3.7004
ACSL6	270.16	74.4	-1.8465
ACSL6	459.98	984	1.0954
ACSL6	10.481	188.4	4.0442
ACSM1	531.01	10.8	-5.4946
ACSM1	527.52	198	-1.4092
ACSM2A	965.37	292.8	-1.7177
ACSM2A	143.23	342	1.2498
ACSM2A	154.88	1059.6	2.7664
ACSM2B	635.82	319.2	-0.99191
ACSM2B	13.974	414	4.7926
ACSM3	16.303	8.4	-0.88029
ACSM3	16.303	58.8	1.7891
ACSM4	10.481	2.4	-1.7556
ACSM4	13.974	44.4	1.6002
ACSM5	242.22	4.8	-5.39
ACSM5	160.7	14.4	-3.3923
ACSS1	117.61	1.2	-5.7526
ACSS1	10.481	12	0.17932
ACSS2	464.64	26.4	-4.087
ACSS2	143.23	67.2	-1.0806
ACSS3	13.974	6	-1.097
ACTA1	627.67	130.8	-2.2539
ACTA1	1036.4	268.8	-1.943
ACTA1	103.64	736.8	2.8178
ACTA2	11.645	268.8	4.4152
ACTB	680.07	70.8	-3.2457
ACTB	726.65	189.6	-1.9327
ACTBL2	90.831	1291.2	3.8147
ACTG1	432.03	404.4	-0.095124
ACTG2	425.04	4.8	-6.1988
ACTG2	327.23	13.2	-4.5307
ACTG2	136.25	724.8	2.4028
ACTL10	550.81	6	-6.3007
ACTL10	12.81	213.6	3.9579
ACTL6A	211.94	20.4	-3.3148
ACTL6A	13.974	414	4.7926
ACTL6B	666.1	1093.2	0.71391
ACTL6B	13.974	357.6	4.5818
ACTL7A	301.61	7.2	-5.2057
ACTL7A	923.45	81.6	-3.4844
ACTL7A	1752.6	1237.2	-0.50206
ACTL7B	72.199	184.8	1.3438
ACTL8	16.303	343.2	4.3141
ACTN1	589.24	19.2	-4.8689
ACTN1	397.1	633.6	0.67273
ACTN2	303.94	10.8	-4.6916
ACTN2	1872.5	1579.2	-0.24565
ACTN4	189.81	258	0.44078
ACTR10	224.75	724.8	1.6849
ACTR10	17.468	570	4.9504
ACTR1A	563.62	141.6	-1.9853
ACTR1A	307.43	267.6	-0.19948
ACTR2	1471.9	318	-2.2071
ACTR2	66.377	237.6	1.8243
ACTR3	166.52	6	-4.5809
ACTR3	999.14	375.6	-1.4091
ACTR3	17.468	421.2	4.5149
ACTR3B	483.27	432	-0.16144
ACTR3B	817.48	1219.2	0.5761
ACTR3B	17.468	492	4.7385
ACTR3C	200.29	13.2	-3.8253
ACTR3C	524.03	255.6	-1.0329
ACTR5	1095.8	190.8	-2.5156
ACTR5	15.139	321.6	4.3212
ACTR5	12.81	364.8	4.7273
ACTR6	277.15	7.2	-5.0841
ACTR6	137.41	90	-0.60503
ACTR6	13.974	560.4	5.2285
ACTR8	104.81	8.4	-3.4926
ACTRT1	751.11	52.8	-3.8053
ACTRT1	132.75	15.6	-3.0103
ACTRT2	85.009	650.4	2.921
ACVR1	759.26	103.2	-2.8671
ACVR1	507.72	152.4	-1.7296
ACVR1	434.36	1140	1.39
ACVR1B	1361.3	34.8	-5.2499
ACVR1B	384.29	156	-1.2952
ACVR1C	1001.5	339.6	-1.5574
ACVR1C	3471.4	3799.2	0.13015
ACVR2A	275.99	543.6	0.97538
ACVR2A	25.619	386.4	3.8633
ACVR2B	362.16	10.8	-4.9437
ACVRL1	1594.2	140.4	-3.4959
ACVRL1	12.81	223.2	4.021
ACY1	295.78	8.4	-4.9806
ACY1	223.58	8.4	-4.5785
ACY3	143.23	15.6	-3.1192
ACY3	412.23	93.6	-2.127
ACYP1	935.1	85.2	-3.4409
ACYP1	406.41	91.2	-2.1436
ACYP1	699.87	841.2	0.26502
ACYP2	1461.5	436.8	-1.74
ACYP2	55.896	622.8	3.4547
ADA	337.71	13.2	-4.5761
ADA	10.481	7.2	-0.48549
ADA	477.45	1422	1.5725
ADAD1	93.16	192	1.0354
ADAD2	449.5	8.4	-5.5827
ADAD2	109.46	10.8	-3.2267
ADAD2	429.7	415.2	-0.049413
ADAL	533.34	285.6	-0.89873
ADAL	341.2	248.4	-0.45638
ADAL	281.81	361.2	0.35695
ADAM11	17.468	55.2	1.6056
ADAM12	107.13	4.8	-4.2206
ADAM12	291.13	700.8	1.2645
ADAM15	595.06	10.8	-5.6586
ADAM15	12.81	44.4	1.717
ADAM17	1373	292.8	-2.2254
ADAM17	876.87	288	-1.6029
ADAM17	525.19	294	-0.83487
ADAM18	210.78	513.6	1.2809
ADAM18	71.035	402	2.484
ADAM18	30.277	199.2	2.6783
ADAM19	279.48	81.6	-1.7637
ADAM2	540.33	9.6	-5.6744
ADAM20	19.797	582	4.8091
ADAM21	448.33	7.2	-5.776
ADAM21	2035.6	168	-3.591
ADAM22	426.21	2.4	-6.9733
ADAM22	543.82	2252.4	2.0482
ADAM23	58.225	649.2	3.4566
ADAM23	11.645	633.6	5.6492
ADAM28	656.78	123.6	-2.4003
ADAM28	90.831	775.2	3.0794
ADAM29	100.15	534	2.4031
ADAM30	17.468	10.8	-0.64621
ADAM30	475.12	1399.2	1.5562
ADAM30	10.481	350.4	4.9359
ADAM32	236.39	60	-1.9604
ADAM32	607.87	560.4	-0.11711
ADAM32	836.11	2161.2	1.369
ADAM33	1138.9	28.8	-5.2574
ADAM33	271.33	10.8	-4.5285
ADAM7	361	189.6	-0.92543
ADAM9	355.17	222	-0.67554
ADAMDEC1	514.71	6	-6.2031
ADAMDEC1	39.593	12	-1.6427
ADAMTS1	600.88	364.8	-0.71843
ADAMTS10	338.87	658.8	0.95704
ADAMTS12	271.33	8.4	-4.8565
ADAMTS12	367.98	106.8	-1.7752
ADAMTS13	653.29	550.8	-0.24578
ADAMTS13	119.94	202.8	0.75282
ADAMTS14	464.64	193.2	-1.2617
ADAMTS14	285.3	376.8	0.40008
ADAMTS15	204.95	123.6	-0.72501
ADAMTS16	512.38	20.4	-4.5843
ADAMTS17	135.08	865.2	2.6702
ADAMTS17	25.619	188.4	2.8309
ADAMTS18	30.277	3.6	-2.7654
ADAMTS18	1593	2001.6	0.32919
ADAMTS19	464.64	22.8	-4.2902
ADAMTS19	146.73	228	0.63241
ADAMTS2	394.77	4.8	-6.0925
ADAMTS2	10.481	8.4	-0.28846
ADAMTS20	18.632	14.4	-0.35028
ADAMTS4	390.11	422.4	0.11445
ADAMTS5	366.82	12	-4.8224
ADAMTS6	65.212	15.6	-1.9959
ADAMTS8	412.23	19.2	-4.3545
ADAMTS8	17.468	2.4	-2.4414
ADAMTS9	72.199	268.8	1.882
ADAMTSL1	133.92	526.8	1.9679
ADAMTSL2	181.66	342	0.90903
ADAMTSL3	652.12	242.4	-1.424
ADAMTSL3	354.01	189.6	-0.89731
ADAMTSL4	845.43	421.2	-1.0035
ADAMTSL4	940.92	895.2	-0.071783
ADAMTSL5	506.56	1.2	-7.8499
ADAMTSL5	95.489	1.2	-5.4548
ADAMTSL5	10.481	370.8	5.0173
ADAP1	1322.9	130.8	-3.3283
ADAP1	115.29	1591.2	3.7753
ADAR	312.09	366	0.22922
ADAR	365.65	876	1.2582
ADARB1	97.818	10.8	-3.066
ADARB1	475.12	747.6	0.65288
ADARB2	135.08	4.8	-4.5523
ADARB2	10.481	168	3.8798
ADAT1	309.76	12	-4.5792
ADAT1	15.139	145.2	3.1794
ADAT2	789.53	32.4	-4.5649
ADAT2	405.25	265.2	-0.60985
ADAT3	100.15	1.2	-5.5228
ADC	2536.3	432	-2.5508
ADC	1335.7	901.2	-0.56714
ADC	359.83	475.2	0.40024
ADCK1	543.82	208.8	-1.3768
ADCK1	13.974	354	4.5673
ADCK2	613.69	326.4	-0.90881
ADCK2	143.23	276	0.94147
ADCK3	18.632	463.2	4.5635
ADCK4	524.03	183.6	-1.508
ADCK4	668.43	540	-0.30729
ADCK4	10.481	262.8	4.5222
ADCK5	146.73	910.8	2.6258
ADCK5	16.303	459.6	4.7344
ADCY1	234.07	1803.6	2.9405
ADCY10	1530.2	21.6	-6.0822
ADCY10	812.82	350.4	-1.2116
ADCY2	507.72	6	-6.1834
ADCY2	372.64	16.8	-4.3917
ADCY2	507.72	358.8	-0.49969
ADCY3	253.86	505.2	0.98999
ADCY3	12.81	760.8	5.7857
ADCY4	13.974	428.4	4.8418
ADCY5	542.66	12	-5.3861
ADCY5	1073.7	1177.2	0.13269
ADCY6	47.745	3.6	-3.4055
ADCY6	702.2	212.4	-1.7204
ADCY7	80.351	4.8	-3.81
ADCY7	801.18	474	-0.756
ADCY8	12.81	10.8	-0.22688
ADCY8	19.797	657.6	4.985
ADCY9	673.08	334.8	-1.0053
ADCY9	22.126	908.4	5.2974
ADCYAP1	246.87	261.6	0.083255
ADCYAP1	246.87	265.2	0.1029
ADD1	362.16	909.6	1.3262
ADD1	10.481	111.6	3.2939
ADD1	22.126	417.6	4.178
ADD2	119.94	157.2	0.38741
ADD2	128.1	301.2	1.2271
ADD2	10.481	940.8	6.3582
ADD3	1021.3	22.8	-5.4247
ADD3	632.33	142.8	-2.1389
ADH1A	649.79	187.2	-1.7899
ADH1A	1190.1	700.8	-0.76319
ADH1B	1155.2	237.6	-2.2767
ADH1B	11.645	6	-0.85314
ADH1B	1253	1682.4	0.42483
ADH4	1126.1	28.8	-5.2411
ADH4	951.4	1374	0.52979
ADH6	145.56	54	-1.414
ADH7	620.68	122.4	-2.3328
ADI1	506.56	322.8	-0.64847
ADI1	452.99	492	0.11892
ADI1	253.86	524.4	1.0437
ADIG	218.93	19.2	-3.4446
ADIG	329.55	597.6	0.8567
ADIPOQ	107.13	2.4	-4.9911
ADIPOQ	1168	105.6	-3.455
ADIPOR1	543.82	2.4	-7.3241
ADIPOR1	19.797	418.8	4.3353
ADIPOR2	1846.9	530.4	-1.798
ADIPOR2	402.92	1224	1.6006
ADIRF	114.12	4.8	-4.311
ADIRF	12.81	3.6	-1.586
ADIRF	11.645	794.4	5.975
ADK	901.33	98.4	-3.1823
ADK	515.88	60	-3.0829
ADM	439.02	362.4	-0.276
ADM	13.974	182.4	3.6145
ADM5	123.44	58.8	-1.0572
ADNP2	12.81	88.8	2.701
ADO	598.56	144	-2.0478
ADORA1	568.28	3.6	-6.9514
ADORA1	22.126	362.4	3.974
ADORA2A	774.4	300	-1.3652
ADORA2B	58.225	2.4	-4.1226
ADORA3	208.45	2.4	-5.9449
ADORA3	664.93	516	-0.36521
ADPGK	739.46	260.4	-1.5022
ADPGK	17.468	453.6	4.6215
ADPRH	583.42	15.6	-5.1377
ADPRHL1	832.62	112.8	-2.8729
ADPRHL1	808.17	685.2	-0.23781
ADPRHL2	817.48	16.8	-5.523
ADPRHL2	118.78	7.2	-3.8686
ADPRHL2	1046.9	475.2	-1.1378
ADPRM	538	148.8	-1.8472
ADRA1A	271.33	2.4	-6.3237
ADRA1A	434.36	94.8	-2.1841
ADRA1B	154.88	31.2	-2.2753
ADRA1B	18.632	87.6	2.1741
ADRA1D	407.58	9.6	-5.2685
ADRA1D	10.481	394.8	5.1075
ADRA2A	16.303	7.2	-1.0773
ADRA2B	329.55	4.8	-5.8327
ADRA2C	943.25	798	-0.24097
ADRB1	1692	18	-6.4775
ADRB1	834.95	412.8	-1.0145
ADRB1	96.654	78	-0.30582
ADRB2	628.83	9.6	-5.8928
ADRB2	893.17	1032	0.20821
ADRBK1	1049.2	885.6	-0.24433
ADRBK1	315.58	828	1.3888
ADRBK2	215.43	1000.8	2.2106
ADRM1	439.02	10.8	-5.2207
ADRM1	654.45	783.6	0.25947
ADSL	391.27	354	-0.14404
ADSL	18.632	76.8	1.9866
ADSS	282.97	666	1.2319
ADSS	20.961	459.6	4.3905
ADSSL1	40.758	93.6	1.1798
ADSSL1	269	736.8	1.4503
ADSSL1	10.481	193.2	4.0803
ADTRP	1348.5	528	-1.3511
ADTRP	13.974	10.8	-0.34368
AEBP1	820.98	19.2	-5.3467
AEBP1	206.12	8.4	-4.4616
AEBP2	482.1	6	-6.1088
AEBP2	358.67	340.8	-0.07351
AEN	407.58	4.8	-6.1384
AEN	159.54	13.2	-3.4989
AES	15.139	338.4	4.3944
AFAP1	1491.7	570	-1.3864
AFAP1	124.6	169.2	0.43837
AFAP1L1	2027.4	420	-2.2685
AFF1	363.33	117.6	-1.6191
AFF1	680.07	649.2	-0.06692
AFF2	39.593	20.4	-0.92362
AFF3	819.81	25.2	-4.9694
AFF3	548.48	189.6	-1.5275
AFF4	784.88	266.4	-1.5553
AFF4	391.27	160.8	-1.2776
AFM	273.66	2.4	-6.336
AFM	1074.8	648	-0.72917
AFM	322.57	260.4	-0.30781
AFMID	265.51	6	-5.2507
AFMID	93.16	4.8	-4.021
AFP	17.468	722.4	5.2917
AFTPH	399.42	8.4	-5.4127
AFTPH	324.9	22.8	-3.7754
AGA	143.23	7.2	-4.1366
AGA	282.97	19.2	-3.8133
AGA	175.84	32.4	-2.4045
AGAP1	331.88	3.6	-6.1772
AGAP11	163.03	15.6	-3.3047
AGAP11	650.96	385.2	-0.75543
AGAP11	20.961	514.8	4.5538
AGAP2	130.42	428.4	1.7081
AGAP2	10.481	367.2	5.0032
AGAP3	1355.5	128.4	-3.39
AGAP3	144.4	25.2	-2.4724
AGAP4	1503.4	289.2	-2.374
AGAP4	244.55	388.8	0.66674
AGAP4	246.87	1429.2	2.5285
AGAP5	53.567	290.4	2.4169
AGAP6	68.706	247.2	1.8322
AGAP9	1070.2	228	-2.2258
AGBL1	12.81	22.8	0.7853
AGBL1	330.72	1209.6	1.8677
AGBL2	1683.9	254.4	-2.7218
AGBL2	1059.7	1022.4	-0.051645
AGBL3	515.88	964.8	0.90191
AGBL3	15.139	670.8	5.3794
AGBL4	273.66	14.4	-4.1566
AGBL5	13.974	73.2	2.309
AGER	394.77	15.6	-4.5754
AGER	451.83	116.4	-1.9475
AGER	10.481	9.6	-0.11513
AGFG1	294.62	8.4	-4.9749
AGFG1	12.81	140.4	3.356
AGFG2	209.61	12	-4.018
AGFG2	163.03	38.4	-2.0577
AGFG2	772.07	549.6	-0.48959
AGGF1	928.11	15.6	-5.8066
AGGF1	293.45	9.6	-4.7959
AGK	349.35	12	-4.7522
AGL	755.76	993.6	0.39427
AGMO	101.31	577.2	2.4986
AGO1	326.06	350.4	0.10355
AGO1	20.961	80.4	1.8901
AGO2	96.654	2.4	-4.8441
AGO3	259.68	8.4	-4.7935
AGO3	527.52	277.2	-0.92584
AGO3	490.26	648	0.40174
AGO4	18.632	46.8	1.2838
AGPAT1	260.85	348	0.41449
AGPAT1	289.96	487.2	0.74664
AGPAT1	11.645	330	4.7102
AGPAT2	10.481	7.2	-0.48549
AGPAT2	38.429	194.4	2.3091
AGPAT3	260.85	412.8	0.6602
AGPAT4	43.087	8.4	-2.2296
AGPAT5	183.99	4.8	-4.9953
AGPAT6	892.01	388.8	-1.1959
AGPAT6	1326.4	1321.2	-0.0056302
AGPAT9	576.43	10.8	-5.6128
AGPAT9	11.645	271.2	4.428
AGPHD1	388.94	7.2	-5.5715
AGPHD1	1235.5	31.2	-5.2631
AGPS	215.43	2.4	-5.9922
AGPS	609.04	16.8	-5.0989
AGPS	440.18	258	-0.76842
AGR2	15.139	14.4	-0.067581
AGR2	313.25	506.4	0.6912
AGR3	1246	151.2	-3.0344
AGR3	31.442	259.2	3.0037
AGRN	160.7	541.2	1.7455
AGRP	698.7	249.6	-1.4814
AGRP	397.1	580.8	0.54741
AGT	20.961	729.6	5.0561
AGTPBP1	910.64	22.8	-5.2594
AGTPBP1	1186.6	198	-2.5772
AGTR1	15.139	823.2	5.6744
AGTR2	132.75	61.2	-1.1046
AGTR2	534.51	361.2	-0.56412
AGTRAP	249.2	9.6	-4.561
AGTRAP	669.59	92.4	-2.8439
AGTRAP	551.97	333.6	-0.72478
AGXT	18.632	181.2	3.2142
AGXT2	450.66	66	-2.753
AGXT2	108.3	24	-2.1283
AGXT2L1	381.96	20.4	-4.1615
AGXT2L1	313.25	878.4	1.4846
AGXT2L2	215.43	1.2	-6.6203
AGXT2L2	130.42	14.4	-3.0932
AGXT2L2	3161.6	664.8	-2.248
AHCTF1	791.86	216	-1.8694
AHCTF1	81.515	720	3.1273
AHCY	473.95	388.8	-0.28505
AHCY	383.12	540	0.49406
AHCYL1	444.84	126	-1.8117
AHCYL2	343.53	63.6	-2.415
AHCYL2	193.31	270	0.47995
AHCYL2	348.19	626.4	0.84539
AHDC1	1010.8	68.4	-3.8658
AHI1	79.186	8.4	-3.0926
AHI1	12.81	452.4	5.037
AHNAK	770.9	22.8	-5.0194
AHNAK	374.97	181.2	-1.0451
AHNAK	582.25	318	-0.87056
AHNAK2	329.55	241.2	-0.44869
AHNAK2	17.468	661.2	5.1642
AHR	310.92	21.6	-3.7868
AHR	10.481	7.2	-0.48549
AHRR	293.45	367.2	0.32244
AHRR	19.797	1058.4	5.6708
AHSA1	558.96	13.2	-5.3014
AHSA1	218.93	519.6	1.2432
AHSA2	374.97	988.8	1.3965
AHSG	1115.6	432	-1.3667
AHSG	427.37	265.2	-0.68636
AHSP	291.13	1033.2	1.8239
AICDA	348.19	6	-5.6405
AICDA	425.04	376.8	-0.17338
AIDA	698.7	9.6	-6.0446
AIDA	16.303	61.2	1.8459
AIF1	968.87	483.6	-1.001
AIF1	528.68	486	-0.12121
AIF1L	13.974	376.8	4.6571
AIF1L	15.139	775.2	5.5878
AIFM1	362.16	6	-5.6971
AIFM1	504.23	949.2	0.91129
AIFM1	15.139	272.4	4.0824
AIFM2	540.33	12	-5.3799
AIFM3	378.46	9.6	-5.1618
AIFM3	539.17	877.2	0.70115
AIG1	12.81	3.6	-1.586
AIG1	26.784	246	3.1522
AIM1	712.68	343.2	-1.052
AIM1	15.139	540	5.067
AIM2	18.632	9.6	-0.88915
AIM2	520.53	1969.2	1.9175
AIMP1	16.303	258	3.9039
AIMP2	17.468	369.6	4.3268
AIP	123.44	6	-4.1519
AIP	427.37	1131.6	1.4027
AIRE	12.81	6	-0.98024
AJAP1	105.97	38.4	-1.4409
AJUBA	13.974	337.2	4.4973
AK1	58.225	3.6	-3.6865
AK1	1187.8	206.4	-2.519
AK1	114.12	271.2	1.2415
AK2	333.05	385.2	0.20929
AK2	12.81	460.8	5.0635
AK3	1594.2	223.2	-2.8309
AK3	628.83	336	-0.90222
AK3	18.632	298.8	3.9327
AK4	588.07	351.6	-0.74042
AK4	10.481	295.2	4.6893
AK5	428.54	254.4	-0.75003
AK6	313.25	144	-1.1159
AK7	1590.7	600	-1.4051
AK8	11.645	182.4	3.8584
AKAP1	667.26	15.6	-5.3312
AKAP1	15.139	346.8	4.4297
AKAP10	83.844	2.4	-4.6412
AKAP10	1455.6	888	-0.71238
AKAP10	399.42	346.8	-0.20327
AKAP11	11.645	4.8	-1.1244
AKAP11	907.15	991.2	0.1277
AKAP12	501.9	14.4	-5.0293
AKAP12	236.39	22.8	-3.3183
AKAP13	384.29	8.4	-5.3571
AKAP13	145.56	3.6	-4.9937
AKAP13	341.2	669.6	0.97061
AKAP14	12.81	2.4	-2.0221
AKAP14	19.797	366	4.1414
AKAP17A_X	2333.7	975.6	-1.2574
AKAP17A_X	1625.6	1578	-0.04289
AKAP17A_X	446.01	642	0.52453
AKAP2	343.53	133.2	-1.3602
AKAP2	531.01	1134	1.0932
AKAP3	10.481	422.4	5.2048
AKAP4	147.89	6	-4.4108
AKAP4	64.048	60	-0.092689
AKAP4	511.22	2048.4	2.0004
AKAP5	165.36	8.4	-4.1455
AKAP5	10.481	228	4.3181
AKAP6	307.43	9.6	-4.8628
AKAP6	31.442	8.4	-1.7871
AKAP6	27.948	20.4	-0.43586
AKAP8	393.6	673.2	0.77278
AKAP8	12.81	226.8	4.044
AKAP8L	691.72	111.6	-2.6211
AKAP8L	337.71	537.6	0.66918
AKAP9	471.62	1.2	-7.747
AKAP9	989.83	98.4	-3.3173
AKAP9	144.4	75.6	-0.9246
AKIP1	491.42	25.2	-4.2323
AKIP1	557.8	32.4	-4.0644
AKIP1	524.03	554.4	0.081136
AKIRIN1	850.09	110.4	-2.9336
AKIRIN1	15.139	123.6	2.9487
AKIRIN2	167.69	1495.2	3.1489
AKNA	867.56	102	-3.076
AKNA	914.14	240	-1.925
AKNAD1	281.81	178.8	-0.65344
AKR1A1	1057.4	471.6	-1.1632
AKR1A1	20.961	9.6	-1.0509
AKR1B1	1227.4	13.2	-6.4347
AKR1B1	324.9	847.2	1.38
AKR1B10	309.76	3.6	-6.078
AKR1B10	242.22	904.8	1.8969
AKR1B15	429.7	12	-5.0501
AKR1C1	24.455	55.2	1.1426
AKR1C1	239.89	1728	2.8435
AKR1C2	15.139	84	2.397
AKR1C2	25.619	537.6	4.3387
AKR1C3	588.07	8.4	-5.9696
AKR1C3	1234.4	27.6	-5.4328
AKR1C4	317.91	172.8	-0.87572
AKR1C4	499.57	357.6	-0.4812
AKR1D1	11.645	16.8	0.49331
AKR1D1	18.632	301.2	3.9442
AKR1E2	596.23	340.8	-0.80512
AKR1E2	335.38	1142.4	1.7652
AKR7A2	565.95	7.2	-6.1115
AKR7A2	702.2	831.6	0.2437
AKR7A2	354.01	505.2	0.51185
AKR7A3	367.98	7.2	-5.4918
AKR7A3	11.645	18	0.58743
AKT1	479.78	8.4	-5.6766
AKT1	295.78	9.6	-4.8073
AKT1	142.07	250.8	0.81556
AKT1S1	1129.6	12	-6.4424
AKT1S1	52.403	0	-5.7388
AKT1S1	58.225	1.2	-4.7506
AKT2	13.974	8.4	-0.67173
AKT2	22.126	354	3.9403
AKT3	527.52	6	-6.2385
AKT3	300.44	93.6	-1.672
AKTIP	66.377	9.6	-2.6682
AKTIP	361	211.2	-0.77055
AKTIP	1308.9	957.6	-0.45046
ALAD	199.13	6	-4.8374
ALAD	55.896	9.6	-2.4243
ALAS1	10.481	618	5.7527
ALAS2	1318.2	891.6	-0.5636
ALAS2	158.37	642	2.0124
ALB	16.303	976.8	5.8204
ALCAM	12.81	9.6	-0.3816
ALCAM	138.58	139.2	0.0064358
ALDH16A1	398.26	6	-5.8338
ALDH18A1	1728.1	505.2	-1.7723
ALDH18A1	10.481	559.2	5.6087
ALDH1A1	503.07	94.8	-2.3955
ALDH1A1	186.32	120	-0.6305
ALDH1A2	17.468	447.6	4.6024
ALDH1A2	13.974	400.8	4.7459
ALDH1A3	151.39	3.6	-5.0499
ALDH1A3	71.035	195.6	1.4485
ALDH1B1	265.51	18	-3.8101
ALDH1B1	435.52	112.8	-1.9396
ALDH1L1	2099.6	51.6	-5.3196
ALDH1L2	13.974	85.2	2.5252
ALDH1L2	16.303	182.4	3.4059
ALDH2	116.45	75.6	-0.61664
ALDH2	12.81	356.4	4.6938
ALDH3A1	1440.5	278.4	-2.3672
ALDH3A2	567.11	15.6	-5.0969
ALDH3A2	1997.1	888	-1.1684
ALDH3A2	902.49	447.6	-1.0101
ALDH3B1	15.139	81.6	2.3556
ALDH3B1	20.961	835.2	5.2508
ALDH3B2	815.15	9.6	-6.2667
ALDH3B2	1108.6	756	-0.55168
ALDH4A1	298.11	8.4	-4.9919
ALDH4A1	963.04	134.4	-2.8319
ALDH6A1	796.52	634.8	-0.32695
ALDH6A1	181.66	344.4	0.91909
ALDH7A1	960.72	223.2	-2.1008
ALDH8A1	1140	24	-5.5123
ALDH8A1	344.69	319.2	-0.11052
ALDH8A1	152.55	603.6	1.9773
ALDH9A1	1409	836.4	-0.75176
ALDH9A1	17.468	760.8	5.3663
ALDOA	177	99.6	-0.82328
ALDOA	443.68	250.8	-0.82048
ALDOB	255.03	30	-3.046
ALDOB	59.39	10.8	-2.3555
ALDOB	282.97	630	1.1519
ALDOC	1511.5	24	-5.9189
ALDOC	104.81	13.2	-2.8974
ALDOC	589.24	292.8	-1.0065
ALG1	392.44	1.2	-7.4825
ALG1	271.33	12	-4.3888
ALG1	12.81	499.2	5.1788
ALG10	13.974	457.2	4.9354
ALG10B	524.03	466.8	-0.1665
ALG10B	606.71	637.2	0.070634
ALG10B	12.81	22.8	0.7853
ALG11	27.948	0	-4.8554
ALG12	657.94	452.4	-0.53937
ALG12	137.41	268.8	0.96293
ALG13	440.18	9.6	-5.3792
ALG13	1069	28.8	-5.1662
ALG14	80.351	12	-2.6456
ALG1L	760.42	452.4	-0.74791
ALG1L	598.56	580.8	-0.043369
ALG1L	17.468	375.6	4.35
ALG2	10.481	189.6	4.0533
ALG3	194.47	3.6	-5.4092
ALG3	316.75	10.8	-4.751
ALG5	349.35	218.4	-0.67524
ALG5	478.61	331.2	-0.52981
ALG6	1317.1	600	-1.133
ALG6	526.36	345.6	-0.6055
ALG6	197.97	195.6	-0.017256
ALG8	1140	19.2	-5.8199
ALG8	1136.6	255.6	-2.1483
ALG9	161.87	259.2	0.67594
ALK	214.27	9.6	-4.344
ALK	46.58	524.4	3.465
ALKBH1	1806.1	96	-4.2196
ALKBH1	804.67	284.4	-1.4972
ALKBH1	731.31	310.8	-1.2318
ALKBH2	196.8	3.6	-5.4263
ALKBH2	244.55	136.8	-0.83342
ALKBH2	478.61	440.4	-0.11978
ALKBH3	352.84	22.8	-3.8941
ALKBH3	33.771	781.2	4.4916
ALKBH4	133.92	9.6	-3.6699
ALKBH5	1095.8	15.6	-6.046
ALKBH5	133.92	824.4	2.613
ALKBH6	68.706	6	-3.3159
ALKBH6	1169.2	850.8	-0.45812
ALKBH8	551.97	49.2	-3.4615
ALKBH8	746.45	396	-0.91283
ALLC	13.974	6	-1.097
ALLC	230.57	1140	2.3008
ALMS1	430.87	181.2	-1.2451
ALOX12	392.44	733.2	0.90004
ALOX12	379.63	2078.4	2.4497
ALOX12B	207.28	4.8	-5.1663
ALOX12B	292.29	364.8	0.31872
ALOX15B	1017.8	16.8	-5.8388
ALOX15B	17.468	9.6	-0.80093
ALOX15B	15.139	331.2	4.3635
ALOX5	258.52	3.6	-5.8181
ALOX5	10.481	10.8	0.039597
ALOX5AP	10.481	72	2.6687
ALOXE3	699.87	400.8	-0.80266
ALOXE3	31.442	1047.6	5.0145
ALPI	715.01	469.2	-0.6067
ALPI	10.481	126	3.4676
ALPI	24.455	1186.8	5.5442
ALPK1	854.75	177.6	-2.2605
ALPK1	118.78	465.6	1.9618
ALPK2	476.28	33.6	-3.786
ALPK2	671.92	81.6	-3.0262
ALPK2	18.632	777.6	5.3096
ALPK3	15.139	614.4	5.2529
ALPL	13.974	662.4	5.4693
ALPP	3520.3	1206	-1.5447
ALPP	323.73	436.8	0.43102
ALPPL2	829.13	169.2	-2.2861
ALPPL2	234.07	505.2	1.1066
ALS2	664.93	240	-1.4663
ALS2	207.28	267.6	0.36692
ALS2CL	1165.7	394.8	-1.5596
ALS2CL	472.79	300	-0.65448
ALS2CL	10.481	7.2	-0.48549
ALS2CR11	278.32	6	-5.3184
ALS2CR11	58.225	4.8	-3.3521
ALS2CR11	230.57	100.8	-1.1857
ALS2CR12	506.56	18	-4.7395
ALS2CR12	391.27	774	0.98234
ALS2CR8	229.41	16.8	-3.6942
ALS2CR8	93.16	46.8	-0.97811
ALX1	614.86	469.2	-0.38932
ALX3	561.29	12	-5.4347
ALX3	136.25	42	-1.6744
ALX3	266.67	902.4	1.7549
ALYREF	641.64	10.8	-5.7672
AMACR	947.91	8.4	-6.6575
AMACR	227.08	207.6	-0.12879
AMBN	208.45	420	1.0072
AMBN	11.645	315.6	4.646
AMBP	187.49	7.2	-4.5227
AMBP	10.481	2.4	-1.7556
AMD1	711.51	102	-2.7903
AMD1	379.63	715.2	0.91198
AMDHD1	628.83	613.2	-0.036259
AMDHD2	11.645	7.2	-0.62488
AMDHD2	13.974	380.4	4.6708
AMELX	732.47	19.2	-5.1823
AMELX	698.7	1035.6	0.56705
AMELY	748.78	8.4	-6.3177
AMELY	156.04	6	-4.4877
AMELY	67.541	8.4	-2.8662
AMER1	422.71	12	-5.0265
AMER1	1353.2	1016.4	-0.4125
AMER1	245.71	516	1.0673
AMER2	345.86	739.2	1.0936
AMER3	32.606	0	-5.0707
AMFR	642.81	4.8	-6.7944
AMH	265.51	4.8	-5.522
AMH	322.57	8.4	-5.1053
AMH	108.3	128.4	0.24356
AMHR2	706.85	193.2	-1.8659
AMHR2	535.67	241.2	-1.1478
AMICA1	118.78	117.6	-0.014276
AMICA1	118.78	452.4	1.9204
AMIGO1	415.73	8.4	-5.4703
AMIGO1	265.51	33.6	-2.9453
AMIGO2	820.98	13.2	-5.8551
AMIGO2	680.07	74.4	-3.1752
AMIGO3	10.481	3.6	-1.3195
AMIGO3	1101.6	506.4	-1.1197
AMMECR1	1157.5	13.2	-6.3502
AMMECR1	158.37	7.2	-4.2806
AMMECR1	10.481	307.2	4.7466
AMMECR1L	922.29	338.4	-1.4438
AMMECR1L	24.455	674.4	4.7297
AMN	147.89	6	-4.4108
AMN	85.009	4.8	-3.8904
AMN	13.974	3.6	-1.7028
AMN1	221.26	770.4	1.7953
AMN1	90.831	411.6	2.1677
AMOT	510.05	16.8	-4.8435
AMOT	469.3	247.2	-0.92206
AMOT	994.49	687.6	-0.53174
AMOTL1	17.468	16.8	-0.053116
AMOTL2	1158.7	1039.2	-0.15687
AMPD1	748.78	14.4	-5.6055
AMPD1	1907.5	756	-1.334
AMPD2	312.09	2.4	-6.5249
AMPD2	448.33	12	-5.1112
AMPD2	154.88	6	-4.4769
AMPD3	667.26	127.2	-2.382
AMPD3	600.88	666	0.1482
AMPH	17.468	1608	6.445
AMTN	526.36	4.8	-6.5066
AMTN	789.53	444	-0.82902
AMTN	71.035	592.8	3.0432
AMY1A	228.24	78	-1.537
AMY1A	825.63	739.2	-0.15933
AMY1A	27.948	490.8	4.0865
AMY1C	15.139	471.6	4.872
AMY2A	928.11	10.8	-6.299
AMY2A	333.05	241.2	-0.46386
AMY2B	320.24	702	1.1299
AMZ1	455.32	12	-5.1335
AMZ1	1285.6	472.8	-1.4412
AMZ2	16.303	277.2	4.007
ANAPC1	548.48	391.2	-0.48648
ANAPC10	206.12	142.8	-0.52638
ANAPC10	159.54	601.2	1.9073
ANAPC11	11.645	229.2	4.1862
ANAPC13	159.54	147.6	-0.11147
ANAPC13	461.14	597.6	0.37325
ANAPC13	164.2	253.2	0.62179
ANAPC15	107.13	7.2	-3.7211
ANAPC15	402.92	1494	1.888
ANAPC16	496.08	16.8	-4.8035
ANAPC2	86.173	6	-3.6385
ANAPC2	13.974	15.6	0.14872
ANAPC4	565.95	14.4	-5.2022
ANAPC5	330.72	163.2	-1.0145
ANAPC5	185.16	492	1.4051
ANAPC7	22.126	6	-1.7241
ANAPC7	12.81	4.8	-1.2515
ANAPC7	10.481	114	3.3244
ANG	699.87	15.6	-5.3999
ANGEL1	289.96	168	-0.7838
ANGEL1	204.95	321.6	0.64743
ANGEL2	15.139	621.6	5.2697
ANGPT2	216.6	4.8	-5.2295
ANGPT2	471.62	216	-1.123
ANGPT2	236.39	500.4	1.0787
ANGPT4	380.79	13.2	-4.7488
ANGPTL1	343.53	387.6	0.17366
ANGPTL1	22.126	27.6	0.30653
ANGPTL2	513.55	7.2	-5.9715
ANGPTL2	645.14	289.2	-1.1548
ANGPTL2	324.9	417.6	0.36116
ANGPTL3	661.44	543.6	-0.28259
ANGPTL3	17.468	60	1.7238
ANGPTL4	11.645	3.6	-1.4589
ANGPTL4	1281	770.4	-0.73279
ANGPTL6	200.29	2.4	-5.8876
ANGPTL6	236.39	484.8	1.0331
ANGPTL7	575.26	889.2	0.6274
ANHX	538	384	-0.48543
ANHX	335.38	369.6	0.13978
ANHX	12.81	158.4	3.5289
ANK1	730.14	3.6	-7.3124
ANK1	337.71	451.2	0.41693
ANK2	93.16	140.4	0.58659
ANK3	192.14	332.4	0.78758
ANK3	26.784	631.2	4.5081
ANKAR	20.961	115.2	2.4036
ANKDD1A	1667.6	93.6	-4.1406
ANKDD1B	33.771	703.2	4.34
ANKEF1	1164.5	306	-1.9246
ANKEF1	44.251	504	3.4803
ANKFN1	110.63	48	-1.1878
ANKFN1	314.42	580.8	0.88327
ANKFY1	2143.9	98.4	-4.4315
ANKFY1	738.3	92.4	-2.9847
ANKFY1	96.654	237.6	1.2888
ANKH	1496.4	194.4	-2.9379
ANKH	659.11	132	-2.3113
ANKH	16.303	338.4	4.2939
ANKHD1	101.31	2.4	-4.9113
ANKHD1	11.645	181.2	3.8489
ANKHD1-EIF4EBP3	994.49	96	-3.3593
ANKHD1-EIF4EBP3	408.74	1350	1.7212
ANKIB1	1012	492	-1.0389
ANKK1	878.04	12	-6.0793
ANKK1	640.48	43.2	-3.8593
ANKLE2	971.2	177.6	-2.4445
ANKMY1	554.3	8.4	-5.8845
ANKMY2	1105.1	18	-5.8634
ANKMY2	211.94	14.4	-3.7894
ANKRA2	236.39	54	-2.1098
ANKRA2	115.29	99.6	-0.20905
ANKRD1	22.126	540	4.5481
ANKRD10	728.98	102	-2.8252
ANKRD10	344.69	662.4	0.94039
ANKRD11	111.79	2.4	-5.052
ANKRD11	132.75	3.6	-4.8618
ANKRD11	131.59	4.8	-4.5148
ANKRD12	16.303	204	3.5665
ANKRD12	15.139	339.6	4.3995
ANKRD13A	903.66	14.4	-5.8764
ANKRD13A	596.23	10.8	-5.6614
ANKRD13A	123.44	6	-4.1519
ANKRD13B	265.51	2.4	-6.2925
ANKRD13B	16.303	714	5.3688
ANKRD13C	333.05	3.6	-6.1823
ANKRD13C	25.619	1105.2	5.377
ANKRD13D	656.78	291.6	-1.1687
ANKRD16	1058.5	283.2	-1.8985
ANKRD16	116.45	103.2	-0.1727
ANKRD16	13.974	74.4	2.3321
ANKRD17	800.01	9.6	-6.2397
ANKRD17	248.04	62.4	-1.9738
ANKRD18A	13.974	19.2	0.43189
ANKRD18B	144.4	1.2	-6.0464
ANKRD18B	256.19	7.2	-4.9711
ANKRD2	86.173	1.2	-5.3083
ANKRD2	314.42	25.2	-3.5896
ANKRD2	12.81	97.2	2.8301
ANKRD20A1	252.7	63.6	-1.9735
ANKRD20A2	547.32	256.8	-1.0888
ANKRD22	10.481	344.4	4.911
ANKRD24	1980.8	720	-1.4588
ANKRD26	511.22	1176	1.2003
ANKRD26	11.645	440.4	5.1254
ANKRD26	16.303	702	5.3444
ANKRD27	34.935	4.8	-2.6313
ANKRD27	16.303	9.6	-0.70696
ANKRD28	508.89	44.4	-3.4894
ANKRD28	17.468	81.6	2.1611
ANKRD28	20.961	102	2.2296
ANKRD29	277.15	6	-5.3124
ANKRD29	85.009	7.2	-3.3908
ANKRD29	421.55	246	-0.77461
ANKRD30A	307.43	105.6	-1.5327
ANKRD30A	167.69	114	-0.55273
ANKRD30A	309.76	595.2	0.94
ANKRD30B	24.455	1356	5.7364
ANKRD32	12.81	6	-0.98024
ANKRD32	13.974	435.6	4.8658
ANKRD33	217.76	1.2	-6.6357
ANKRD33	1110.9	718.8	-0.62741
ANKRD33	87.338	80.4	-0.118
ANKRD33B	138.58	3.6	-4.9233
ANKRD33B	75.693	384	2.3277
ANKRD34A	905.98	135.6	-2.7311
ANKRD34B	172.35	8.4	-4.2049
ANKRD34B	1764.2	126	-3.797
ANKRD34B	844.27	379.2	-1.1526
ANKRD34C	175.84	7.2	-4.4307
ANKRD34C	827.96	798	-0.053111
ANKRD35	10.481	7.2	-0.48549
ANKRD36	223.58	91.2	-1.2844
ANKRD37	521.7	12	-5.3294
ANKRD37	13.974	9.6	-0.4984
ANKRD37	104.81	174	0.72594
ANKRD39	1062	62.4	-4.0676
ANKRD39	663.77	894	0.42904
ANKRD40	1154	241.2	-2.2537
ANKRD42	605.54	10.8	-5.6837
ANKRD42	1369.5	482.4	-1.5034
ANKRD42	10.481	10.8	0.039597
ANKRD44	645.14	9.6	-5.9297
ANKRD44	85.009	408	2.2495
ANKRD45	196.8	180	-0.12806
ANKRD46	1626.8	682.8	-1.2513
ANKRD49	207.28	430.8	1.0518
ANKRD50	248.04	7.2	-4.9246
ANKRD52	68.706	7.2	-3.0876
ANKRD53	756.93	19.2	-5.2296
ANKRD54	204.95	9.6	-4.2802
ANKRD54	27.948	692.4	4.5821
ANKRD55	258.52	480	0.89019
ANKRD55	322.57	777.6	1.2668
ANKRD55	197.97	505.2	1.3472
ANKRD6	140.9	4.8	-4.6127
ANKRD6	91.996	162	0.80963
ANKRD61	738.3	980.4	0.40869
ANKRD61	459.98	924	1.0048
ANKRD61	129.26	450	1.7917
ANKRD62	390.11	33.6	-3.4987
ANKRD62	160.7	397.2	1.3002
ANKRD65	57.061	66	0.2066
ANKRD66	1172.7	290.4	-2.0099
ANKRD66	549.65	277.2	-0.985
ANKRD7	11.645	261.6	4.3762
ANKRD9	10.481	10.8	0.039597
ANKRD9	79.186	588	2.8768
ANKS1A	885.02	12	-6.0908
ANKS1A	10.481	7.2	-0.48549
ANKS1B	302.77	464.4	0.61549
ANKS3	151.39	7.2	-4.216
ANKS4B	872.21	37.2	-4.5147
ANKS4B	1745.6	357.6	-2.2841
ANKS6	73.364	108	0.55166
ANKZF1	257.36	3.6	-5.8116
ANKZF1	36.1	7.2	-2.1777
ANLN	246.87	74.4	-1.717
ANO1	13.974	3.6	-1.7028
ANO1	10.481	10.8	0.039597
ANO10	221.26	14.4	-3.8512
ANO10	1781.7	517.2	-1.7825
ANO10	11.645	7.2	-0.62488
ANO3	759.26	13.2	-5.7425
ANO4	269	7.2	-5.0412
ANO4	1149.4	241.2	-2.2478
ANO4	614.86	555.6	-0.14596
ANO5	238.72	186	-0.35833
ANO6	836.11	214.8	-1.9557
ANO6	762.75	282	-1.4323
ANO7	1417.2	19.2	-6.1336
ANO7	258.52	1708.8	2.7199
ANO8	691.72	3.6	-7.2345
ANO9	81.515	19.2	-2.0303
ANO9	255.03	254.4	-0.0035339
ANP32A	341.2	285.6	-0.2558
ANP32A	10.481	648	5.821
ANP32B	228.24	556.8	1.2829
ANP32D	195.64	10.8	-4.0587
ANP32E	187.49	4.8	-5.0223
ANPEP	2108.9	393.6	-2.4187
ANPEP	117.61	156	0.40448
ANPEP	13.974	320.4	4.4238
ANTXR1	244.55	483.6	0.9808
ANTXR1	13.974	568.8	5.2499
ANTXR2	13.974	492	5.0411
ANXA1	302.77	216	-0.48529
ANXA1	136.25	2391.6	4.1237
ANXA10	649.79	310.8	-1.0616
ANXA10	17.468	8.4	-0.97426
ANXA10	199.13	487.2	1.2865
ANXA11	153.71	280.8	0.86506
ANXA11	47.745	123.6	1.354
ANXA2	151.39	10.8	-3.6909
ANXA2	10.481	2.4	-1.7556
ANXA2	1024.8	903.6	-0.18135
ANXA2R	86.173	240	1.4671
ANXA2R	10.481	334.8	4.8703
ANXA3	68.706	1348.8	4.2753
ANXA3	11.645	358.8	4.8306
ANXA4	2529.3	559.2	-2.1753
ANXA4	451.83	414	-0.12585
ANXA4	334.21	440.4	0.39701
ANXA5	267.84	212.4	-0.33317
ANXA5	354.01	288	-0.29679
ANXA5	167.69	1138.8	2.7563
ANXA6	769.74	228	-1.7509
ANXA6	697.54	1525.2	1.1275
ANXA6	12.81	610.8	5.4693
ANXA7	595.06	1417.2	1.2505
ANXA7	55.896	602.4	3.4067
ANXA8	213.1	750	1.8105
ANXA8	83.844	1314	3.9541
ANXA8	16.303	1398	6.3372
ANXA8L1	1956.4	57.6	-5.0619
ANXA8L2	1378.8	601.2	-1.1961
ANXA8L2	16.303	198	3.5237
ANXA9	12.81	584.4	5.4057
AOAH	13.974	52.8	1.8451
AOAH	40.758	158.4	1.9325
AOC2	306.26	225.6	-0.43933
AOC3	1049.2	796.8	-0.39659
AOC3	621.85	1094.4	0.81451
AOX1	227.08	16.8	-3.6796
AP1AR	111.79	1.2	-5.68
AP1B1	192.14	27.6	-2.7556
AP1B1	11.645	340.8	4.7565
AP1G1	1065.5	351.6	-1.5968
AP1G1	836.11	495.6	-0.75334
AP1G2	407.58	583.2	0.51586
AP1M1	483.27	10.8	-5.359
AP1M1	381.96	9.6	-5.175
AP1M2	292.29	10.8	-4.6355
AP1S1	116.45	1.2	-5.7384
AP1S1	351.68	46.8	-2.8833
AP1S1	46.58	224.4	2.2441
AP1S2	1037.6	402	-1.3658
AP1S2	13.974	529.2	5.146
AP1S3	249.2	648	1.3751
AP1S3	18.632	168	3.1057
AP2A1	655.62	9.6	-5.9529
AP2A1	281.81	4.8	-5.6076
AP2A1	1073.7	579.6	-0.88828
AP2A2	553.14	404.4	-0.4509
AP2M1	58.225	2.4	-4.1226
AP2M1	939.75	420	-1.16
AP2S1	567.11	187.2	-1.5939
AP2S1	204.95	1629.6	2.985
AP3B1	363.33	368.4	0.019957
AP3B2	1643.1	16.8	-6.5293
AP3B2	167.69	1197.6	2.8289
AP3D1	161.87	92.4	-0.80219
AP3M1	229.41	298.8	0.37981
AP3M2	631.16	12	-5.6037
AP3M2	292.29	613.2	1.0664
AP3S1	1838.8	168	-3.4444
AP3S1	178.17	104.4	-0.76545
AP3S1	2205.6	1610.4	-0.45349
AP3S2	1262.3	421.2	-1.5812
AP3S2	574.1	462	-0.3128
AP4B1	816.32	532.8	-0.6146
AP4B1	264.34	384	0.537
AP4B1	36.1	552	3.8978
AP4E1	96.654	114	0.23589
AP4S1	1124.9	18	-5.8889
AP4S1	291.13	280.8	-0.051919
AP4S1	17.468	642	5.1218
AP5B1	178.17	2.4	-5.7196
AP5B1	239.89	3.6	-5.7106
AP5M1	269	6	-5.2695
AP5M1	878.04	784.8	-0.16176
AP5M1	485.6	746.4	0.61915
AP5S1	780.22	4.8	-7.0735
AP5S1	578.76	232.8	-1.3102
AP5Z1	356.34	7.2	-5.4455
AP5Z1	954.89	1936.8	1.0195
APAF1	1081.8	213.6	-2.3351
APAF1	522.86	151.2	-1.7832
APBA1	1503.4	361.2	-2.0543
APBA2	45.416	79.2	0.78899
APBA3	227.08	158.4	-0.51688
APBB1	13.974	991.2	6.0501
APBB1IP	103.64	212.4	1.0281
APBB1IP	13.974	456	4.9317
APBB2	1477.8	31.2	-5.5212
APBB2	234.07	676.8	1.5278
APBB2	229.41	711.6	1.6289
APBB3	64.048	9.6	-2.6174
APBB3	281.81	1318.8	2.2224
APC	1219.2	343.2	-1.8258
APC	12.81	232.8	4.0815
APC	10.481	357.6	4.9651
APC2	387.78	4.8	-6.0668
APCDD1	289.96	4.8	-5.6486
APCDD1	429.7	9.6	-5.3446
APCDD1	11.645	6	-0.85314
APCDD1L	963.04	13.2	-6.0851
APEH	602.05	727.2	0.27206
APEX1	656.78	15.6	-5.3084
APEX1	32.606	6	-2.2633
APEX2	529.85	285.6	-0.88926
APH1A	269	105.6	-1.3408
APH1A	216.6	1075.2	2.3062
APH1A	18.632	740.4	5.239
APH1B	197.97	265.2	0.41999
API5	157.21	622.8	1.9793
APIP	12.81	105.6	2.9485
APITD1	366.82	702	0.93453
APITD1	68.706	182.4	1.3956
APLF	150.22	338.4	1.1663
APLN	448.33	9.6	-5.4057
APLN	11.645	2.4	-1.895
APLNR	74.528	147.6	0.97635
APLP1	358.67	16.8	-4.3367
APLP1	11.645	645.6	5.6762
APLP2	397.1	2.4	-6.8714
APLP2	263.18	880.8	1.7389
APMAP	17.468	18	0.041006
APMAP	210.78	1159.2	2.4538
APMAP	13.974	368.4	4.6246
APOA1	912.97	600	-0.60478
APOA2	762.75	13.2	-5.7491
APOA2	894.34	445.2	-1.0047
APOA2	746.45	980.4	0.39287
APOA4	1310.1	20.4	-5.937
APOA4	1044.6	27.6	-5.1921
APOA4	222.42	86.4	-1.3541
APOA5	12.81	10.8	-0.22688
APOA5	1022.4	1078.8	0.077345
APOB	11.645	2.4	-1.895
APOB	1431.2	1042.8	-0.45636
APOB	20.961	79.2	1.8687
APOBEC1	109.46	13.2	-2.9596
APOBEC1	12.81	9.6	-0.3816
APOBEC1	131.59	396	1.5822
APOBEC2	493.75	123.6	-1.9894
APOBEC2	29.113	177.6	2.5683
APOBEC3A	554.3	42	-3.6909
APOBEC3A	1321.7	121.2	-3.4362
APOBEC3A	11.645	34.8	1.5014
APOBEC3A_B	149.06	708	2.2403
APOBEC3B	1176.1	19.2	-5.8648
APOBEC3B	23.29	583.2	4.588
APOBEC3C	715.01	9.6	-6.0778
APOBEC3C	956.06	416.4	-1.1972
APOBEC3C	10.481	8.4	-0.28846
APOBEC3D	87.338	328.8	1.9005
APOBEC3D	31.442	1095.6	5.079
APOBEC3F	772.07	250.8	-1.6183
APOBEC3F	16.303	879.6	5.6694
APOBEC3G	362.16	175.2	-1.0434
APOBEC3G	12.81	248.4	4.1747
APOBEC3H	271.33	296.4	0.12705
APOBEC3H	12.81	615.6	5.4806
APOBEC4	605.54	9.6	-5.8385
APOBEC4	10.481	3.6	-1.3195
APOBR	213.1	10.8	-4.1815
APOBR	1052.7	378	-1.4752
APOC1	1112.1	262.8	-2.0771
APOC1	13.974	506.4	5.0826
APOC2	11.645	2.4	-1.895
APOC2	96.654	916.8	3.2324
APOC2	13.974	1047.6	6.1299
APOC3	1831.8	32.4	-5.778
APOC3	406.41	189.6	-1.0959
APOC3	258.52	1016.4	1.971
APOC4	765.08	445.2	-0.7798
APOC4	555.47	772.8	0.47566
APOD	151.39	15.6	-3.1985
APOD	13.974	1071.6	6.1625
APOE	1633.8	1125.6	-0.53714
APOE	177	493.2	1.4732
APOF	514.71	10.8	-5.4497
APOF	166.52	8.4	-4.1556
APOF	373.81	367.2	-0.025654
APOH	624.17	15.6	-5.235
APOH	13.974	9.6	-0.4984
APOL1	10.481	2.4	-1.7556
APOL1	11.645	4.8	-1.1244
APOL2	478.61	516	0.1083
APOL3	199.13	579.6	1.5366
APOL3	13.974	76.8	2.3773
APOL4	47.745	150	1.6312
APOL4	164.2	1533.6	3.2156
APOL5	329.55	12	-4.6683
APOL6	289.96	9.6	-4.7787
APOL6	192.14	374.4	0.95876
APOLD1	766.24	10.8	-6.0228
APOLD1	362.16	160.8	-1.1664
APOM	551.97	285.6	-0.94818
APOOL	15.139	3.6	-1.8108
APOPT1	456.49	44.4	-3.333
APP	505.39	781.2	0.62728
APP	373.81	664.8	0.82895
APP	154.88	458.4	1.5593
APPBP2	230.57	15.6	-3.8022
APPBP2	574.1	876	0.60876
APPBP2	15.139	662.4	5.3613
APPL1	612.53	7.2	-6.2254
APPL1	280.65	1142.4	2.0214
APPL2	1459.1	19.2	-6.1756
APRT	441.35	12	-5.0886
APRT	459.98	106.8	-2.0963
APTX	1721.1	28.8	-5.8527
AQP1	547.32	1072.8	0.96964
AQP10	320.24	247.2	-0.37214
AQP11	102.48	6	-3.8858
AQP11	105.97	128.4	0.27463
AQP12B	16.303	858	5.6336
AQP2	201.46	274.8	0.44599
AQP2	378.46	1002	1.4023
AQP3	536.84	13.2	-5.2432
AQP4	1215.7	501.6	-1.2755
AQP5	23.29	296.4	3.614
AQP6	130.42	674.4	2.3615
AQP6	129.26	730.8	2.4901
AQP6	12.81	519.6	5.2364
AQP7	347.02	721.2	1.0532
AQP8	836.11	144	-2.5294
AQP8	1081.8	465.6	-1.2145
AQP9	519.37	14.4	-5.0785
AQP9	319.07	254.4	-0.32565
AQP9	15.139	192	3.58
AQR	423.88	14.4	-4.7861
AQR	58.225	69.6	0.25346
AR	492.59	2.4	-7.1816
AR	216.6	60	-1.8348
ARAF	1446.3	372	-1.9561
ARAF	188.65	212.4	0.17022
ARAP1	174.68	338.4	0.95007
ARAP1	32.606	1155.6	5.105
ARAP3	223.58	6	-5.0038
ARAP3	363.33	19.2	-4.1728
ARAP3	780.22	147.6	-2.3943
ARC	466.97	280.8	-0.73173
ARCN1	152.55	40.8	-1.8771
ARCN1	256.19	97.2	-1.389
AREG	696.37	278.4	-1.3196
AREL1	322.57	4.8	-5.8019
AREL1	25.619	8.4	-1.5017
ARF1	308.59	43.2	-2.8083
ARF1	196.8	151.2	-0.37808
ARF1	54.732	271.2	2.2881
ARF3	121.11	15.6	-2.8789
ARF3	11.645	6	-0.85314
ARF3	751.11	448.8	-0.74165
ARF4	1524.3	70.8	-4.409
ARF4	1899.3	378	-2.326
ARF4	859.4	648	-0.4068
ARF5	699.87	96	-2.8531
ARF6	1269.3	104.4	-3.5912
ARFGAP1	1093.5	15.6	-6.0429
ARFGAP1	10.481	1.2	-2.3836
ARFGAP2	571.77	7.2	-6.1262
ARFGAP2	780.22	374.4	-1.0573
ARFGAP3	671.92	10.8	-5.8336
ARFGAP3	493.75	848.4	0.77975
ARFGEF2	201.46	88.8	-1.1728
ARFGEF2	58.225	52.8	-0.1386
ARFGEF2	641.64	2335.2	1.8621
ARFIP1	420.39	9.6	-5.313
ARFIP1	993.32	321.6	-1.624
ARFIP2	720.83	15.6	-5.4424
ARFRP1	327.23	8.4	-5.1259
ARFRP1	909.48	307.2	-1.5628
ARG1	753.43	15.6	-5.5061
ARG2	18.632	352.8	4.1717
ARG2	16.303	728.4	5.3976
ARGFX	909.48	187.2	-2.2744
ARGFX	18.632	915.6	5.545
ARGLU1	295.78	3.6	-6.0116
ARGLU1	265.51	463.2	0.80057
ARHGAP1	329.55	96	-1.7688
ARHGAP1	414.56	151.2	-1.4491
ARHGAP1	10.481	10.8	0.039597
ARHGAP10	418.06	154.8	-1.4275
ARHGAP10	376.13	351.6	-0.097048
ARHGAP11A	451.83	12	-5.1224
ARHGAP11A	574.1	98.4	-2.5325
ARHGAP11A	12.81	1071.6	6.2793
ARHGAP11B	38.429	8.4	-2.0685
ARHGAP12	188.65	602.4	1.6698
ARHGAP12	16.303	420	4.6047
ARHGAP15	682.4	21.6	-4.9183
ARHGAP15	406.41	118.8	-1.7659
ARHGAP15	12.81	681.6	5.6273
ARHGAP17	15.139	336	4.3842
ARHGAP17	11.645	658.8	5.7054
ARHGAP18	250.37	3.6	-5.772
ARHGAP18	344.69	6	-5.626
ARHGAP19	436.69	6	-5.9664
ARHGAP19	957.22	734.4	-0.38183
ARHGAP20	338.87	6	-5.6015
ARHGAP20	10.481	289.2	4.6598
ARHGAP21	699.87	12	-5.7526
ARHGAP21	274.82	9.6	-4.7016
ARHGAP22	217.76	12	-4.0728
ARHGAP22	886.19	708	-0.32345
ARHGAP22	34.935	696	4.2777
ARHGAP23	1105.1	14.4	-6.1664
ARHGAP23	16.303	295.2	4.0975
ARHGAP24	837.28	303.6	-1.4605
ARHGAP24	19.797	8.4	-1.1456
ARHGAP24	305.1	361.2	0.24278
ARHGAP25	748.78	298.8	-1.3225
ARHGAP25	12.81	8.4	-0.55493
ARHGAP26	166.52	9.6	-3.9822
ARHGAP26	320.24	129.6	-1.2985
ARHGAP26	703.36	360	-0.96431
ARHGAP27	373.81	12	-4.8496
ARHGAP27	57.061	272.4	2.2354
ARHGAP27	17.468	552	4.9042
ARHGAP28	91.996	39.6	-1.1957
ARHGAP29	18.632	6	-1.4878
ARHGAP29	11.645	6	-0.85314
ARHGAP30	121.11	874.8	2.8424
ARHGAP31	845.43	776.4	-0.12273
ARHGAP31	217.76	271.2	0.3153
ARHGAP32	199.13	364.8	0.87012
ARHGAP33	11.645	111.6	3.1546
ARHGAP33	12.81	457.2	5.0522
ARHGAP35	1124.9	16.8	-5.9831
ARHGAP35	458.81	517.2	0.17246
ARHGAP35	159.54	676.8	2.078
ARHGAP36	252.7	36	-2.7775
ARHGAP39	156.04	116.4	-0.41973
ARHGAP4	16.303	771.6	5.4806
ARHGAP40	183.99	68.4	-1.4145
ARHGAP44	1356.6	24	-5.763
ARHGAP44	59.39	14.4	-1.9714
ARHGAP44	357.5	151.2	-1.236
ARHGAP6	887.35	244.8	-1.8536
ARHGAP6	678.91	642	-0.080516
ARHGAP6	16.303	144	3.067
ARHGAP8	13.974	164.4	3.4654
ARHGAP8	32.606	1957.2	5.8647
ARHGAP9	178.17	765.6	2.0972
ARHGDIA	387.78	4.8	-6.0668
ARHGDIB	407.58	349.2	-0.22243
ARHGDIB	167.69	570	1.7591
ARHGDIG	11.645	12	0.03994
ARHGEF1	899	147.6	-2.5985
ARHGEF1	18.632	15.6	-0.24203
ARHGEF10	11.645	566.4	5.4877
ARHGEF10L	194.47	1136.4	2.5407
ARHGEF12	41.922	147.6	1.7916
ARHGEF12	246.87	960	1.9549
ARHGEF15	197.97	4.8	-5.1003
ARHGEF15	1149.4	1413.6	0.2983
ARHGEF15	278.32	506.4	0.86122
ARHGEF16	395.93	8.4	-5.4001
ARHGEF17	11.645	42	1.7658
ARHGEF19	299.28	4.8	-5.6941
ARHGEF19	1298.4	978	-0.40849
ARHGEF2	329.55	644.4	0.9653
ARHGEF25	73.364	4.8	-3.6805
ARHGEF25	585.75	576	-0.024164
ARHGEF25	10.481	13.2	0.3067
ARHGEF26	20.961	244.8	3.4845
ARHGEF28	163.03	3.6	-5.1562
ARHGEF3	11.645	4.8	-1.1244
ARHGEF33	241.05	98.4	-1.284
ARHGEF33	515.88	1042.8	1.014
ARHGEF35	440.18	82.8	-2.3964
ARHGEF35	338.87	661.2	0.96228
ARHGEF37	782.55	178.8	-2.1236
ARHGEF37	10.481	2.4	-1.7556
ARHGEF37	312.09	134.4	-1.2093
ARHGEF38	185.16	18	-3.2924
ARHGEF38	100.15	223.2	1.1483
ARHGEF39	612.53	217.2	-1.4915
ARHGEF39	1703.7	607.2	-1.4869
ARHGEF39	264.34	338.4	0.35513
ARHGEF4	286.47	225.6	-0.34325
ARHGEF40	93.16	243.6	1.3772
ARHGEF5	738.3	13.2	-5.7022
ARHGEF5	425.04	12	-5.0344
ARHGEF6	308.59	120	-1.3554
ARHGEF6	105.97	100.8	-0.071467
ARHGEF7	366.82	7.2	-5.4872
ARHGEF7	73.364	6	-3.4092
ARHGEF7	859.4	154.8	-2.4653
ARHGEF9	834.95	12	-6.0068
ARHGEF9	840.77	170.4	-2.2961
ARID1A	15.139	7.2	-0.97682
ARID1A	352.84	220.8	-0.67386
ARID2	1371.8	554.4	-1.3055
ARID2	1198.3	1000.8	-0.25957
ARID3A	12.81	3.6	-1.586
ARID3A	449.5	300	-0.58176
ARID3B	78.022	10.8	-2.7435
ARID3B	10.481	14.4	0.42374
ARID3C	135.08	121.2	-0.15524
ARID4B	1092.3	16.8	-5.9407
ARID4B	161.87	165.6	0.032702
ARID4B	12.81	644.4	5.5465
ARID5A	98.983	15.6	-2.5905
ARID5B	186.32	255.6	0.45401
ARID5B	115.29	219.6	0.92376
ARIH1	10.481	10.8	0.039597
ARIH2	404.08	10.8	-5.1014
ARIH2	1603.5	716.4	-1.1613
ARIH2	225.91	130.8	-0.78379
ARIH2OS	496.08	62.4	-2.9709
ARIH2OS	696.37	547.2	-0.34723
ARL1	489.09	328.8	-0.57146
ARL1	108.3	108	-0.0039503
ARL10	918.79	312	-1.5551
ARL10	10.481	3.6	-1.3195
ARL11	513.55	20.4	-4.5876
ARL11	416.89	996	1.2545
ARL13A	118.78	572.4	2.2592
ARL13B	301.61	1346.4	2.1547
ARL14	12.81	436.8	4.9865
ARL14EP	758.09	296.4	-1.3519
ARL14EP	206.12	108	-0.92612
ARL14EPL	987.5	403.2	-1.2902
ARL14EPL	712.68	618	-0.20533
ARL14EPL	145.56	195.6	0.42374
ARL15	680.07	877.2	0.36675
ARL15	86.173	454.8	2.3864
ARL17A	12.81	238.8	4.1181
ARL17B	13.974	356.4	4.577
ARL2BP	267.84	98.4	-1.4354
ARL3	786.04	222	-1.8194
ARL4A	27.948	276	3.2583
ARL4C	482.1	146.4	-1.7126
ARL4C	1377.6	552	-1.3179
ARL4D	409.91	6	-5.8753
ARL4D	1208.8	27.6	-5.4026
ARL5B	12.81	6	-0.98024
ARL5C	220.09	66	-1.7224
ARL5C	612.53	273.6	-1.1598
ARL5C	724.32	344.4	-1.0704
ARL6	758.09	134.4	-2.487
ARL6	575.26	781.2	0.44081
ARL6	27.948	781.2	4.756
ARL6IP1	10.481	51.6	2.1959
ARL6IP5	160.7	103.2	-0.63398
ARL6IP6	650.96	567.6	-0.19736
ARL6IP6	17.468	451.2	4.6139
ARL8A	903.66	301.2	-1.5819
ARL8A	74.528	1158	3.9397
ARL8B	1234.4	880.8	-0.48642
ARL8B	110.63	237.6	1.0959
ARL8B	24.455	547.2	4.4287
ARL9	362.16	19.2	-4.1682
ARMC1	230.57	530.4	1.1983
ARMC1	38.429	778.8	4.3058
ARMC10	520.53	15.6	-4.9735
ARMC10	121.11	190.8	0.65144
ARMC12	10.481	4.8	-0.98507
ARMC12	435.52	307.2	-0.5022
ARMC12	11.645	231.6	4.2012
ARMC2	62.883	243.6	1.9369
ARMC2	87.338	453.6	2.3635
ARMC3	97.818	1.2	-5.4892
ARMC3	15.139	9.6	-0.60645
ARMC4	160.7	36	-2.1277
ARMC4	153.71	178.8	0.21678
ARMC5	197.97	92.4	-1.091
ARMC5	2126.4	1270.8	-0.74221
ARMC6	103.64	9.6	-3.3033
ARMC6	718.5	620.4	-0.21147
ARMC6	158.37	454.8	1.516
ARMC7	316.75	180	-0.81188
ARMC7	47.745	1214.4	4.64
ARMC8	929.27	345.6	-1.4244
ARMC8	10.481	14.4	0.42374
ARMC8	275.99	1168.8	2.0784
ARMC9	873.38	728.4	-0.26155
ARMCX1	526.36	9.6	-5.6366
ARMCX1	158.37	10.8	-3.7555
ARMCX1	11.645	3.6	-1.4589
ARMCX2	496.08	8.4	-5.7247
ARMCX2	10.481	10.8	0.039597
ARMCX3	15.139	951.6	5.8833
ARMCX4	109.46	316.8	1.5246
ARMCX5	250.37	2.4	-6.2081
ARMCX5	27.948	12	-1.155
ARMCX5-GPRASP2	823.3	514.8	-0.67637
ARMCX6	76.857	6	-3.4754
ARMCX6	397.1	109.2	-1.853
ARMS2	1234.4	31.2	-5.2617
ARMS2	12.81	51.6	1.9294
ARNT	546.15	8.4	-5.8631
ARNT	11.645	547.2	5.4381
ARNT2	826.8	314.4	-1.3921
ARNT2	239.89	412.8	0.78057
ARNT2	260.85	542.4	1.0533
ARNTL	662.6	15.6	-5.3211
ARNTL2	970.03	489.6	-0.98497
ARNTL2	296.95	165.6	-0.83867
ARNTL2	10.481	8.4	-0.28846
ARPC1A	614.86	1818	1.5625
ARPC1B	15.139	4.8	-1.4764
ARPC2	136.25	98.4	-0.46546
ARPC2	12.81	688.8	5.6424
ARPC3	1497.6	127.2	-3.5471
ARPC3	11.645	6	-0.85314
ARPC3	11.645	13.2	0.16732
ARPC4	681.23	26.4	-4.638
ARPC4	10.481	7.2	-0.48549
ARPC5	399.42	9.6	-5.2394
ARPC5	414.56	81.6	-2.3309
ARPC5	661.44	364.8	-0.85673
ARPC5L	641.64	6	-6.5205
ARPC5L	292.29	49.2	-2.5466
ARPP19	10.481	7.2	-0.48549
ARPP19	267.84	205.2	-0.38268
ARPP21	1362.5	73.2	-4.1997
ARPP21	528.68	918	0.79493
ARPP21	66.377	190.8	1.5093
ARR3	780.22	475.2	-0.71416
ARR3	10.481	553.2	5.5931
ARRB1	1206.4	14.4	-6.2929
ARRB1	551.97	12	-5.4106
ARRB2	542.66	12	-5.3861
ARRB2	218.93	480	1.129
ARRDC2	1172.7	495.6	-1.2409
ARRDC2	10.481	4.8	-0.98507
ARRDC3	624.17	30	-4.3339
ARRDC4	282.97	565.2	0.99555
ARRDC5	405.25	380.4	-0.091054
ARRDC5	13.974	13.2	-0.076573
ARSA	12.81	548.4	5.3141
ARSB	1134.2	18	-5.9008
ARSB	341.2	393.6	0.20555
ARSB	503.07	1065.6	1.0813
ARSD	10.481	489.6	5.4173
ARSE	242.22	40.8	-2.5407
ARSE	668.43	391.2	-0.77133
ARSF	862.9	1190.4	0.46373
ARSG	435.52	13.2	-4.9421
ARSG	992.16	127.2	-2.9536
ARSG	10.481	304.8	4.7353
ARSH	149.06	9.6	-3.8234
ARSH	282.97	42	-2.7234
ARSI	494.91	259.2	-0.93047
ART1	83.844	45.6	-0.86449
ART4	620.68	30	-4.3258
ART4	22.126	120	2.3874
ART5	213.1	10.8	-4.1815
ART5	10.481	372	5.0219
ARTN	538	8.4	-5.8415
ARTN	442.51	12	-5.0924
ARV1	136.25	82.8	-0.71175
ARV1	81.515	466.8	2.5032
ARX	2558.4	796.8	-1.6817
ARX	10.481	598.8	5.7072
AS3MT	801.18	589.2	-0.44272
AS3MT	12.81	121.2	3.1455
ASAH1	900.16	452.4	-0.991
ASAH1	178.17	268.8	0.59057
ASAH2	414.56	1160.4	1.4827
ASAH2B	221.26	2.4	-6.0305
ASAH2B	79.186	231.6	1.5364
ASAP1	204.95	3.6	-5.4845
ASAP1	10.481	8.4	-0.28846
ASAP1	11.645	10.8	-0.099785
ASAP2	657.94	676.8	0.040702
ASAP2	15.139	598.8	5.2159
ASB1	1648.9	303.6	-2.4374
ASB1	784.88	370.8	-1.0798
ASB10	677.74	36	-4.1973
ASB10	175.84	67.2	-1.3746
ASB10	307.43	226.8	-0.43717
ASB11	519.37	10.8	-5.4627
ASB11	704.52	194.4	-1.8523
ASB11	1329.9	511.2	-1.3776
ASB12	739.46	92.4	-2.9869
ASB12	1098.1	189.6	-2.5277
ASB13	27.948	0	-4.8554
ASB13	58.225	3.6	-3.6865
ASB14	157.21	105.6	-0.56962
ASB15	1241.4	228	-2.4397
ASB15	553.14	1020	0.88166
ASB15	16.303	578.4	5.0655
ASB16	124.6	201.6	0.68978
ASB16	15.139	532.8	5.0477
ASB17	554.3	158.4	-1.8006
ASB17	904.82	763.2	-0.24527
ASB18	51.238	1.2	-4.5695
ASB3	243.38	2.4	-6.1675
ASB3	341.2	8.4	-5.186
ASB3	60.554	1610.4	4.7103
ASB4	245.71	13.2	-4.1189
ASB4	980.51	409.2	-1.2587
ASB5	1331	136.8	-3.273
ASB5	1332.2	1009.2	-0.40024
ASB6	578.76	18	-4.9314
ASB6	341.2	12	-4.7183
ASB7	647.46	411.6	-0.65228
ASB7	59.39	242.4	2.011
ASB8	425.04	18	-4.4869
ASB8	10.481	0	-3.5211
ASCC1	12.81	3.6	-1.586
ASCC1	1009.6	427.2	-1.2389
ASCC1	366.82	264	-0.473
ASCC2	105.97	3.6	-4.5394
ASCC2	39.593	6	-2.5358
ASCC3	2226.5	706.8	-1.654
ASCC3	52.403	520.8	3.2885
ASCC3	18.632	433.2	4.4671
ASCL1	1920.3	22.8	-6.335
ASCL2	458.81	90	-2.3371
ASCL2	1083	381.6	-1.5024
ASCL3	181.66	8.4	-4.2804
ASCL4	446.01	10.8	-5.2434
ASCL4	177	277.2	0.64421
ASCL4	11.645	711.6	5.8164
ASCL5	408.74	162	-1.3298
ASF1A	275.99	6	-5.3063
ASF1A	13.974	663.6	5.472
ASF1B	654.45	168	-1.9555
ASF1B	638.15	271.2	-1.2315
ASGR1	62.883	3.6	-3.7957
ASGR2	416.89	838.8	1.0069
ASH1L	146.73	116.4	-0.33151
ASH1L	361	322.8	-0.16087
ASH2L	886.19	255.6	-1.7897
ASIC1	125.77	1014	3.0012
ASIC1	13.974	578.4	5.274
ASIC2	916.46	398.4	-1.1998
ASIC2	414.56	534	0.36447
ASIC3	581.09	348	-0.73801
ASIC4	858.24	24	-5.1031
ASIC4	170.02	243.6	0.51628
ASIC5	2185.8	428.4	-2.3484
ASIC5	10.481	3.6	-1.3195
ASIP	10.481	6	-0.71376
ASL	12.81	2.4	-2.0221
ASL	1006.1	265.2	-1.9197
ASMT_X	1136.6	262.8	-2.1084
ASMT_X	903.66	247.2	-1.8659
ASMT_X	316.75	1423.2	2.1642
ASMTL_X	643.97	1123.2	0.80159
ASNS	237.56	2.4	-6.1327
ASNS	236.39	6	-5.0838
ASNSD1	702.2	328.8	-1.0923
ASNSD1	10.481	6	-0.71376
ASPA	361	8.4	-5.2672
ASPA	143.23	409.2	1.5079
ASPA	12.81	157.2	3.518
ASPDH	16.303	658.8	5.2529
ASPG	384.29	340.8	-0.17278
ASPG	16.303	535.2	4.9537
ASPHD1	237.56	477.6	1.0045
ASPM	540.33	1039.2	0.94228
ASPM	125.77	279.6	1.1463
ASPRV1	188.65	230.4	0.28705
ASPRV1	93.16	1015.2	3.4319
ASPSCR1	20.961	565.2	4.6883
ASRGL1	12.81	214.8	3.966
ASRGL1	11.645	212.4	4.0769
ASS1	286.47	135.6	-1.0734
ASS1	12.81	8.4	-0.55493
ASTE1	745.28	15.6	-5.4905
ASTE1	329.55	13.2	-4.5409
ASTL	904.82	3.6	-7.6214
ASTL	2078.6	213.6	-3.2766
ASTL	275.99	340.8	0.30333
ASTN1	669.59	18	-5.1414
ASTN1	437.85	162	-1.4289
ASTN2	554.3	13.2	-5.2893
ASUN	412.23	8.4	-5.4582
ASUN	1362.5	2053.2	0.59129
ASXL1	236.39	236.4	3.4618e-05
ASXL2	313.25	315.6	0.010741
ASXL3	93.16	104.4	0.16268
ASXL3	1144.7	1418.4	0.30904
ASZ1	17.468	177.6	3.2737
[truncated: 34,972 more rows]

## Sheet: Fig2D_1
tracking_id	Day 0_FPKM	Day 0_FPKM_low	Day 0_FPKM_high	Day 7_FPKM	Day 7_FPKM_low	Day 7_FPKM_high	Day 14_FPKM	Day 14_FPKM_low	Day 14_FPKM_high	Day 28_FPKM	Day 28_FPKM_low	Day 28_FPKM_high	Day 112_FPKM	Day 112_FPKM_low	Day 112_FPKM_high
PCDHGC5	0.187875	0.0828338	0.292916	0.142597	0.0518255	0.233368	0.249432	0.144339	0.354526	0.347116	0.198464	0.495768	0.22641	0.10867	0.34415
SYT1	2.33588	2.05173	2.62003	6.87889	6.38636	7.37142	5.65783	5.19801	6.11764	6.11483	5.62705	6.60261	4.87449	4.44732	5.30166
C12orf50	0	0	0	0	0	0	0	0	0	0	0	0	0	0	0
OR4C12	0	0	0	0	0	0	0	0	0	0	0	0	0	0	0
LINC00640	0	0	0	0.0736684	0	0.221005	0	0	0	0	0	0	0	0	0
SAMD12	0.64884	0.476316	0.821365	2.22839	1.95359	2.50319	1.96846	1.76129	2.17563	3.28684	3.00832	3.56535	4.34821	4.01623	4.68018
RPL21P44	0.104408	0.0110226	0.197793	0	0	0	0.0227929	0	0.0683786	0.0470211	0	0.113612	0.0881764	0	0.176395
GMDS-AS1	0.0718209	0	0.154753	0.20847	0.0694901	0.347451	0.130707	0.0137991	0.247615	0.296591	0.11774	0.475442	0.20228	0.0592463	0.345313
UBB	974.679	941.236	1008.12	795.809	768.904	822.714	616.688	595.374	638.001	693.865	670.463	717.268	547.252	527.989	566.515
MMP23A	0.0244134	0	0.122067	0	0	0	0.0713072	0	0.242173	0.0367548	0	0.147019	0.0345113	0	0.138045
ZNF442	0	0	0	0	0	0	0	0	0	0.0279881	0	0.0676244	0.0524622	0	0.10495
DALRD3	10.4326	9.42928	11.436	17.6209	16.249	18.9928	12.8267	11.6427	14.0108	15.2902	13.9518	16.6286	15.1518	13.8715	16.4321
C9orf135	0	0	0	0	0	0	0	0	0	0	0	0	0	0	0
MAN2B2	5.92485	5.41759	6.43212	7.45743	6.87927	8.03559	8.5502	7.89106	9.20934	11.2331	10.4364	12.0298	10.2684	9.53386	11.0029
LINC01164	0	0	0	0	0	0	0	0	0	0	0	0	0.0107726	0	0.0323177
LINC00277	0.0422225	0	0.0909769	0.0135969	0	0.0407908	0.0460485	0	0.0992207	0.0316701	0	0.0765208	0.074211	0.00783467	0.140587
ZNF384	22.5823	21.4162	23.7484	20.5863	19.4617	21.7108	22.6279	21.3954	23.8604	20.9994	19.8133	22.1855	22.2896	21.094	23.4851
LRPAP1	6.12581	5.74932	6.5023	4.07297	3.79325	4.35268	4.91487	4.58443	5.24532	5.08199	4.74049	5.42349	5.3722	5.02429	5.72012
CSRNP2	6.8923	6.39146	7.39315	8.65061	8.07231	9.2289	14.4542	13.6355	15.2728	13.3319	12.5432	14.1207	12.1523	11.4136	12.8911
PRR3	2.57828	2.23072	2.92585	2.28857	1.97223	2.60491	2.9264	2.54451	3.3083	3.63806	3.20657	4.06955	3.15079	2.76306	3.53852
OAZ1	447.258	439.134	455.382	329.28	322.4	336.16	303.634	296.647	310.621	346.095	338.483	353.706	347.491	340.106	354.877
C6orf10	0	0	0	0	0	0	0	0	0	0	0	0	0	0	0
GRK4	0.262559	0.111546	0.413572	0.19457	0.0653582	0.323783	0.401062	0.209572	0.592551	0.354615	0.168085	0.541146	0.258563	0.103487	0.41364
TCEAL1	12.9529	11.5675	14.3383	16.1797	14.6165	17.7429	18.5568	16.779	20.3346	17.291	15.568	19.014	17.0687	15.397	18.7405
CRYBA1	0	0	0	0	0	0	0	0	0	0	0	0	0	0	0
PER1	0.711213	0.567861	0.854565	13.8141	13.1951	14.4332	1.02942	0.849539	1.2093	1.5831	1.35377	1.81244	1.29413	1.09516	1.4931
C16orf74	8.53976	7.22228	9.85725	10.8356	9.36659	12.3047	9.00198	7.60152	10.4024	10.0066	8.48703	11.5262	8.60876	7.26146	9.95606
HOXA9	0	0	0	1.59842e-06	0	0.0342723	5.07132e-06	0	0.038689	0.0862451	0	0.186637	1.98926e-18	0	0.0374095
MBD2	12.6327	11.6007	13.6646	9.79938	8.98457	10.6142	10.4894	9.62161	11.3571	10.3218	9.42244	11.2211	9.52802	8.77603	10.28
MTMR1	9.89467	9.17433	10.615	9.24163	8.55945	9.9238	13.1236	12.2545	13.9926	12.2904	11.4378	13.143	10.4622	9.702	11.2225
DPCR1	0	0	0	0	0	0	0	0	0	0	0	0	0	0	0
PYCARD	90.2553	84.6959	95.8148	112.484	106.057	118.911	71.1263	66.0978	76.1548	88.2222	82.3671	94.0773	55.9602	51.6675	60.2529
PUS1	51.7992	49.3236	54.2748	40.2204	38.0227	42.4182	54.9295	52.1862	57.6727	43.9669	41.5981	46.3357	46.8386	44.4253	49.252
OR2M1P	0	0	0	0	0	0	0	0	0	0	0	0	0	0	0
RHOG	40.6015	38.3825	42.8204	35.3155	33.2846	37.3463	29.0435	27.0746	31.0124	28.838	26.8483	30.8277	33.3553	31.2823	35.4283
XPO6	39.9155	37.9738	41.8571	22.3629	21.1409	23.5849	32.1067	30.4582	33.7552	33.6564	31.9588	35.3541	32.7521	31.111	34.3932
MYL12A	274.771	268.664	280.878	293.076	286.865	299.287	303.364	296.648	310.079	272.766	266.319	279.212	266.027	259.867	272.188
MEN1	21.9436	20.7803	23.1068	17.3685	16.352	18.385	19.9849	18.8544	21.1154	20.6603	19.4777	21.8429	21.0361	19.8395	22.2327
DPP4	23.3257	22.4208	24.2307	27.9399	26.9669	28.9129	29.3844	28.324	30.4447	21.825	20.8967	22.7533	34.8435	33.7075	35.9795
H6PD	5.1853	4.86579	5.5048	5.52278	5.17611	5.86945	8.56538	8.0612	9.06955	11.2082	10.605	11.8114	8.86332	8.38139	9.34525
PRAMEF22	0	0	0	0	0	0	0	0	0	0	0	0	0	0	0
PRRG3	0	0	0	0	0	0	0	0	0	0	0	0	0	0	0
MYL10	0	0	0	0	0	0	0	0	0	0	0	0	0	0	0
MIR3162	0	0	0	0	0	0	0	0	0	0	0	0	0	0	0
NOMO1	71.6735	70.1282	73.2188	70.87	69.3612	72.3787	76.9984	75.3268	78.67	68.7938	67.1971	70.3905	64.9024	63.3993	66.4055
LOC439994	3.38186	2.67052	4.0932	0.985001	0.612927	1.35708	2.96979	2.27579	3.6638	3.29949	2.55392	4.04505	2.98468	2.30102	3.66834
ENTPD1-AS1	0.0399218	0.000806585	0.0790371	0.0231194	0	0.0540352	0.0533035	0.00714558	0.0994615	0.0359108	0	0.0760603	0.0252367	0	0.0588855
UPK2	0.187313	0	0.374716	0.454676	0.161097	0.748254	0.102557	0	0.247798	0.211459	0	0.42302	0.148898	0	0.320831
TAL1	0	0	0	0	0	0	0	0	0	0	0	0	0	0	0
PREPL	9.86862	9.35693	10.3803	11.4698	10.8939	12.0457	18.6236	17.8525	19.3946	16.2144	15.49	16.9388	17.3747	16.6283	18.1212
SH3BGRL	24.266	22.6069	25.9251	32.0912	30.0937	34.0887	27.3896	25.5371	29.2421	28.6518	26.7223	30.5814	24.8209	23.1069	26.535
ADAMTSL5	2.54347	2.18725	2.89969	2.43281	2.08964	2.77599	1.66802	1.36816	1.96788	1.631	1.33071	1.93129	1.51565	1.2354	1.79589
SERPINB2	0	0	0	0	0	0	0	0	0	0	0	0	0	0	0
TACSTD2	0.035162	0	0.0849579	0.0169939	0	0.0509818	0.0383648	0	0.0926964	0.0395754	0	0.0956216	0.0742015	0	0.148439
COPS3	36.5967	34.3061	38.8872	26.5762	24.7631	28.3893	29.4656	27.4443	31.487	28.6949	26.689	30.7008	36.6646	34.335	38.9943
SH2D4A	11.5923	10.8164	12.3683	11.3038	10.5624	12.0452	18.338	17.2853	19.3907	15.9902	15.0107	16.9697	16.6709	15.7019	17.6399
SNORD84	0	0	0	0	0	0	0	0	0	0	0	0	0	0	0
ZNF829	0.0338775	0	0.0677908	0.0130792	0	0.0389922	0.00737724	0	0.0299875	0.0152309	0	0.042443	0.0999328	0.0430606	0.156805
NFKBIL1	0	0	0	0	0	0	0	0	0	0	0	0	0	0	0
TMED9	134.776	130.878	138.674	111.573	108.079	115.067	97.3143	93.8619	100.767	97.5243	94.0144	101.034	86.3112	83.1131	89.5093
HLA-F-AS1	0	0	0	0	0	0	0	0	0	0	0	0	0	0	0
SEC23B	47.8278	46.0022	49.6535	34.5612	33.1054	36.0169	44.8753	43.0475	46.703	49.2348	47.2568	51.2129	47.4247	45.5351	49.3143
PCED1A	10.831	9.8381	11.8239	11.9363	10.8964	12.9763	20.1484	18.6349	21.6619	20.7955	19.2441	22.3469	21.4653	19.9186	23.012
LOC339862	0	0	0	0	0	0	0	0	0	0	0	0	0	0	0
LINC00309	0	0	0	0	0	0	0	0	0	0	0	0	0	0	0
UPK3A	0	0	0	0	0	0	0	0	0	0	0	0	0.0852432	0	0.298172
NUDT16P1	2.68055	2.26348	3.09763	2.27597	1.90016	2.65178	5.15161	4.53067	5.77256	4.12164	3.56239	4.68089	3.92034	3.39171	4.44896
FRMPD1	0	0	0	0	0	0	0	0	0	0.015437	0	0.0372986	0.00723192	0	0.0216958
PRPF39	5.11451	4.56676	5.66225	3.7934	3.33754	4.24925	7.7202	6.99779	8.44261	4.46868	3.93419	5.00317	4.74925	4.21178	5.28672
TMEM244	0	0	0	0	0	0	0	0	0	0	0	0	0	0	0
AKAP2	7.37468	6.88004	7.86932	26.8531	25.5312	28.1751	13.0533	12.285	13.8216	10.4769	9.81137	11.1423	15.4869	14.6117	16.3621
CARF	0.259248	0.175096	0.3434	0.597904	0.470102	0.725706	0.988174	0.817069	1.15928	1.17394	0.982501	1.36538	1.08337	0.908724	1.25802
MIR4282	0	0	0	0	0	0	0	0	0	0	0	0	0	0	0
ZIK1	0	0	0	0	0	0	0	0	0	0.0297093	0	0.0717832	0	0	0
FAM106A	0.0315438	0	0.0762157	0.0381025	0	0.0991284	0.0774209	0	0.164609	0.0177482	0	0.0532447	0.00831845	0	0.0415922
LINC00359	0	0	0	0	0	0	0	0	0	0	0	0	0	0	0
BRCA1	10.6839	10.1107	11.2571	1.10815	0.923827	1.29248	3.71925	3.3837	4.05481	5.1761	4.76324	5.58895	8.69557	8.16471	9.22642
FAM90A2P	0.0395427	0	0.158171	0.0865518	0	0.275311	0.130103	0	0.314354	0	0	0	0	0	0
GOLGA6A	0	0	0	0.00880954	0	0.0299524	0.0238703	0	0.0576751	0.0985078	0.0288523	0.168163	0.0403887	0	0.0931881
MTUS1	11.0626	10.4701	11.6551	5.95836	5.53257	6.38415	4.39052	4.01796	4.76308	6.14058	5.68838	6.59278	6.3804	5.93296	6.82784
FAM69B	1.19124	0.91286	1.46961	1.39614	1.09909	1.69319	1.4922	1.16536	1.81903	2.81928	2.35776	3.2808	1.49158	1.17058	1.81258
HDAC5	4.5695	4.20416	4.93484	11.4619	10.8303	12.0935	8.18579	7.65685	8.71474	6.76556	6.27841	7.25272	4.86433	4.47423	5.25444
ZNF22	8.37702	7.55212	9.20192	8.07998	7.28403	8.87592	9.76465	8.82919	10.7001	8.56024	7.68319	9.43728	8.95835	8.08128	9.83542
ZNF483	0.433974	0.274931	0.593017	0.191104	0.0885829	0.293626	0.307388	0.165639	0.449137	0.281734	0.149137	0.414331	0.325479	0.185047	0.465911
CYP21A1P	0	0	0	0	0	0	0	0	0	0	0	0	0	0	0
CYP21A2	0	0	0	0	0	0	0	0	0	0	0	0	0	0	0
CACTIN-AS1	0.148351	0.0241271	0.272574	0.0697551	0	0.153042	0.287039	0.0990243	0.475054	0.30053	0.114575	0.486485	0.39297	0.18801	0.597929
LINC01189	0	0	0	0	0	0	0.0323957	0	0.291562	0	0	0	0.0314229	0	0.282806
RPL7L1	25.6826	23.882	27.4831	11.7195	10.5263	12.9127	26.0143	24.1159	27.9126	22.5892	20.7948	24.3836	20.9656	19.2898	22.6413
PLOD3	107.89	102.894	112.886	152.384	145.562	159.205	187.388	179.052	195.724	160.816	153.56	168.071	169.076	161.517	176.635
GLIPR1L2	0.0731804	0	0.169442	0.142856	0.0199019	0.26581	0.233521	0.077747	0.389294	0.219014	0.0741242	0.363904	0.200495	0.0502999	0.350689
NCR3	0	0	0	0	0	0	0	0	0	0	0	0	0	0	0
GREB1L	1.92134	1.71341	2.12928	2.08017	1.8695	2.29083	2.11429	1.8872	2.34138	1.58884	1.38657	1.79112	1.35775	1.17706	1.53844
MIR378D1	0	0	0	0	0	0	0	0	0	0	0	0	0	0	0
ARFGAP1	35.8039	34.0928	37.515	53.4963	51.3623	55.6303	30.0531	28.5237	31.5824	32.6086	31.0226	34.1947	27.0611	25.6262	28.496
LINC00998	21.6619	19.6012	23.7225	28.0338	25.7096	30.3581	28.8202	26.2804	31.3601	29.1978	26.6082	31.7874	29.5385	26.9822	32.0949
ATP2C1	48.8515	47.263	50.4399	27.154	26.0613	28.2468	36.5679	35.21	37.9257	32.5406	31.2493	33.8318	37.1169	35.754	38.4797
S100A3	406.761	396.322	417.2	133.259	127.421	139.097	126.438	120.4	132.475	131.251	125.008	137.494	156.329	149.723	162.934
MIER1	4.31802	3.96415	4.6719	6.87261	6.38905	7.35616	6.00795	5.57624	6.43967	5.26613	4.85829	5.67397	6.13507	5.70862	6.56151
FURIN	18.6126	17.5415	19.6836	20.515	19.3926	21.6374	27.0953	25.66	28.5307	25.8205	24.4116	27.2294	24.2036	22.9019	25.5053
C20orf26	0.113322	0.0118051	0.21484	0.01826	0	0.0726604	0.226718	0.0827322	0.370704	0.0850683	0	0.173715	0.159199	0.0471046	0.271294
TSGA10	0.0375315	0	0.0848238	0.0270083	0	0.0675102	0.0511181	0.000584389	0.101652	0.0419486	0	0.0937966	0.207644	0.112627	0.302661
SLC44A4	0	0	0	0	0	0	0	0	0	0	0	0	0	0	0
USP44	0.0264935	0	0.068542	0.00852356	0	0.0372497	0.0192496	0	0.0596385	0.0297921	0	0.0775657	0.0372231	0	0.0856466
CDKN2A	47.5636	44.3091	50.8182	65.8685	61.8648	69.8721	45.3238	42.0973	48.5504	41.6518	38.5413	44.7622	41.5428	38.5306	44.555
GALK1	41.4525	39.2634	43.6415	51.5063	49.1081	53.9045	38.6837	36.4695	40.8978	43.7774	41.377	46.1777	39.2756	37.0822	41.4689
CNGA2	0	0	0	0	0	0	0	0	0	0	0	0	0.022249	0	0.0537578
PRNCR1	0.165665	0.123263	0.208066	0.229535	0.180244	0.278827	0.137063	0.0967215	0.177405	0.124114	0.0853896	0.162839	0.0905786	0.0581713	0.122986
NBL1	36.3484	34.36	38.3368	37.1706	35.0316	39.3096	48.4553	45.9604	50.9501	52.3417	49.6408	55.0425	45.3978	42.9753	47.8202
CHST14	11.4778	10.6006	12.3551	6.22967	5.60038	6.85896	9.20279	8.38543	10.0201	11.6401	10.7056	12.5746	10.5993	9.73315	11.4655
RPS18P9	0.757331	0.389972	1.12469	0.648591	0.310583	0.986598	0.48769	0.172795	0.802585	0.502797	0.178147	0.827447	0.472004	0.167237	0.77677
TEX29	0	0	0	0.135983	0	0.32856	0	0	0	0.157923	0	0.38157	0	0	0
PIK3AP1	0.101838	0.0474357	0.15624	0.122001	0.0644514	0.179552	0.0841838	0.033419	0.134948	0.2132	0.130973	0.295428	0.332936	0.232871	0.433001
NRM	0	0	0	0	0	0	0	0	0	0	0	0	0	0	0
CHRAC1	26.5692	24.969	28.1695	16.5376	15.3738	17.7015	25.1595	23.5615	26.7574	25.3576	23.72	26.9953	27.6508	25.9437	29.3579
NQO1	489.652	471.369	507.936	184.87	177.501	192.239	214.075	205.35	222.799	220.948	212.092	229.805	277.465	266.744	288.186
MKRN2	18.5514	17.3538	19.749	17.8546	16.6768	19.0324	22.0302	20.6229	23.4375	19.1057	17.8261	20.3852	17.2128	16.0558	18.3699
ADNP	27.7651	26.5555	28.9746	25.6695	24.5863	26.7527	33.2321	31.7796	34.6845	32.114	30.7409	33.4872	32.1846	30.8409	33.5282
ZNF890P	0.011742	0	0.05871	0.109815	0.00113063	0.218499	0.089746	0	0.20707	0.165298	0.0137335	0.316862	0.148808	0.0273067	0.270309
EPRS	40.728	39.6725	41.7834	57.1701	55.9279	58.4124	69.0012	67.5529	70.4495	61.259	59.8759	62.6421	64.3391	62.9631	65.7151
KATNBL1	6.64458	6.05669	7.23247	3.46688	3.04752	3.88624	5.12265	4.58102	5.66428	4.47196	3.95926	4.98465	5.61555	5.06357	6.16753
GLB1L2	0	0	0	0.010648	0	0.031944	0	0	0	0.0248052	0	0.0599339	0	0	0
NRM	0	0	0	0	0	0	0	0	0	0	0	0	0	0	0
ACTR3C	0.711132	0.398339	1.02393	0.461429	0.211645	0.711214	1.05261	0.656217	1.44899	0.857908	0.491051	1.22476	1.11941	0.715039	1.52378
CXCR1	0	0	0	0	0	0	0	0	0	0	0	0	0	0	0
UBE2G2	25.6614	24.2161	27.1066	28.3363	26.7648	29.9078	30.3846	28.686	32.0833	30.0949	28.3983	31.7915	33.2263	31.4319	35.0208
VCAM1	0.215382	0.109175	0.321589	0.12571	0.0430475	0.208372	0.0504859	0	0.117041	0.207429	0.0957351	0.319124	0.0630709	0	0.133165
SNORD36A	0	0	0	0	0	0	0	0	0	0	0	0	0	0	0
GABRA2	0	0	0	0	0	0	0	0	0	0	0	0	0	0	0
FAM83E	0.21828	0.0917779	0.344781	0.0527526	0	0.113666	0.138938	0.0339108	0.243966	0.409488	0.226359	0.592617	0.806178	0.555434	1.05692
IP6K2	18.809	17.4448	20.1733	33.928	31.9936	35.8625	26.824	25.0677	28.5804	28.4411	26.6008	30.2815	27.5291	25.7771	29.2811
ZDHHC23	1.3809	1.15689	1.60491	2.79766	2.48324	3.11209	1.98039	1.69742	2.26337	2.56428	2.23523	2.89332	2.66138	2.33842	2.98433
MIR4505	0	0	0	0	0	0	0	0	0	0	0	0	0	0	0
PLEK	0	0	0	0	0	0	0	0	0	0	0	0	0.0129792	0	0.0389376
TGIF1	56.6151	53.7615	59.4687	93.7353	89.3359	98.1347	54.8937	51.8858	57.9015	67.4296	63.8711	70.988	55.2069	52.1903	58.2235
TRIM49D1	0	0	0	0	0	0	0	0	0	0	0	0	0	0	0
MIR3182	0	0	0	0	0	0	0	0	0	0	0	0	0	0	0
MIR4742	0	0	0	0	0	0	0	0	0	0	0	0	0	0	0
H2AFV	71.6579	68.3315	74.9844	33.0591	30.8999	35.2182	36.7694	34.4435	39.0953	43.3139	40.7676	45.8602	47.1991	44.5652	49.8331
DHRS9	52.8288	50.0842	55.5733	2.23247	1.75534	2.70961	2.75842	2.22946	3.28737	3.14385	2.5449	3.7428	8.0191	7.06916	8.96904
BNIP2	10.7906	10.0036	11.5777	16.7544	15.7949	17.7138	11.5733	10.7248	12.4219	12.3951	11.5028	13.2875	12.5022	11.6299	13.3744
ESR1	0.0632343	0.018285	0.108184	0.0813441	0.0331788	0.129509	0.0345217	0	0.0738277	0.100699	0.0432589	0.158139	0.0499464	0.00674479	0.093148
FAM27A	1.28613	0.667083	1.90519	0.631599	0.193242	1.06996	1.04831	0.467213	1.62941	0.556292	0.132894	0.979689	1.21299	0.59275	1.83322
PTK2	33.2762	31.5854	34.967	33.2556	31.5657	34.9455	42.0052	39.9274	44.083	38.4641	36.5106	40.4176	37.8775	35.9852	39.7698
REST	4.47282	4.15434	4.79131	4.71374	4.3826	5.04488	6.01076	5.61125	6.41027	5.06496	4.70367	5.42624	5.29221	4.93408	5.65034
FAM111A	6.94825	6.40712	7.48939	2.054	1.77817	2.32983	2.81303	2.4644	3.16167	3.6297	3.22813	4.03127	4.60964	4.17001	5.04928
MICAL1	6.88091	6.30598	7.45583	10.0204	9.29902	10.7417	8.18987	7.52524	8.85449	8.1688	7.49669	8.84091	8.41567	7.74239	9.08895
OSBPL1A	13.5454	12.6262	14.4646	19.6917	18.5993	20.7841	19.7639	18.6243	20.9035	20.3819	19.228	21.5358	19.5778	18.4812	20.6745
GNGT2	0.644469	0.25061	1.03833	0	0	0	0.0529124	0	0.276572	0.163642	0	0.443939	0.0512125	0	0.252166
UBP1	18.5212	17.5449	19.4974	7.45859	6.91873	7.99845	13.6017	12.7921	14.4113	12.2728	11.5166	13.029	12.3865	11.6401	13.1329
BEX2	0.166529	0	0.434033	4.54858	3.59574	5.50142	7.5833	6.2483	8.9183	8.06031	6.66615	9.45447	2.87172	2.06434	3.6791
ZNF649	0.398127	0.263732	0.532521	0.155851	0.0727066	0.238995	0.539599	0.377058	0.70214	0.411478	0.266251	0.556706	0.521714	0.36456	0.678868
LOC101929406	0	0	0	0	0	0	0	0	0	0	0	0	0	0	0
TFAP4	10.2454	9.40073	11.09	15.2616	14.252	16.2712	12.7864	11.8074	13.7654	10.1477	9.25785	11.0375	9.53964	8.70468	10.3746
DTL	11.179	10.4467	11.9113	1.1379	0.948832	1.32698	1.99549	1.72598	2.26501	4.46579	4.03488	4.89669	7.43069	6.85628	8.0051
ARMC4	0	0	0	0	0	0	0	0	0	0	0	0	0.0202486	0	0.0681596
HSF1	79.5553	75.5268	83.5838	100.93	96.0289	105.832	81.032	76.8798	85.1842	90.5118	85.9368	95.0867	84.215	79.953	88.477
KANSL1	0	0	0	0	0	0	0	0	0	0	0	0	0	0	0
CORO7-PAM16	4.64935e-06	0	0.0188035	0.164419	0.0525453	0.276294	4.86178e-09	0	0.0204904	1.4976e-07	0	0.0211408	6.33732e-10	0	0.0198105
CORO7	4.92509	4.45495	5.39523	6.53123	5.97653	7.08593	7.44443	6.81924	8.06962	9.41973	8.6862	10.1533	7.05614	6.45882	7.65345
CCL23	0	0	0	0	0	0	0	0	0	0	0	0	0	0	0
GRPR	0.342598	0.207712	0.477484	0	0	0	0.172431	0.0725004	0.272362	0.133417	0.0444722	0.222361	0.20841	0.0997989	0.317021
CDSN	0	0	0	0	0	0	0	0	0	0	0	0	0	0	0
LMF1-AS1	0	0	0	0.0289369	0	0.125458	0.065303	0	0.190766	0.134693	0	0.295582	0.0315872	0	0.136177
MIR1-1	0	0	0	0	0	0	0	0	0	0	0	0	0	0	0
SNORD114-2	0	0	0	0	0	0	0	0	0	0	0	0	0	0	0
RAET1E	0.499778	0.220307	0.779249	0.0518249	0	0.219927	0.0945084	0	0.25332	0.198686	0	0.428126	0.163187	0	0.392187
SLC11A1	0.0800385	0.0266795	0.133398	0.120187	0.0559445	0.18443	0.261706	0.160771	0.362642	0.20001	0.110563	0.289457	0.234276	0.140481	0.328071
UQCRC1	72.3985	69.7934	75.0036	78.7375	76.0651	81.4099	66.0698	63.4691	68.6704	65.1556	62.5329	67.7783	64.5022	61.9751	67.0292
MIR3152	0	0	0	0	0	0	0	0	0	0	0	0	0	0	0
XRCC2	8.32927	7.71179	8.94675	0.64743	0.476377	0.818483	2.25476	1.91561	2.59391	3.32316	2.90687	3.73945	6.68393	6.11031	7.25756
KIAA0247	2.82153	2.55415	3.08891	4.77806	4.43756	5.11856	3.97681	3.64413	4.30949	4.13128	3.78587	4.47669	3.27043	2.9748	3.56607
MIR196A2	0	0	0	0	0	0	0	0	0	0	0	0	0	0	0
SH3BP2	4.38543	4.08363	4.68723	12.3963	11.7374	13.0551	11.4161	10.7936	12.0386	11.9393	11.2967	12.5819	11.8305	11.1872	12.4738
MIR5196	0	0	0	0	0	0	0	0	0	0	0	0	0	0	0
UGGT1	17.1393	16.4483	17.8303	9.90615	9.42231	10.39	16.4802	15.7721	17.1883	16.8072	16.0905	17.524	16.9686	16.2749	17.6622
CHRFAM7A	0.237372	0.123243	0.351501	0.654134	0.470872	0.837397	0.476553	0.309065	0.644041	0.766829	0.554802	0.978857	0.700341	0.50313	0.897551
DSPP	0	0	0	0	0	0	0	0	0	0	0	0	0	0	0
CNTN1	0	0	0	0	0	0	0.00667664	0	0.0418572	0.0137799	0	0.0549529	0	0	0
TRAPPC1	85.7991	80.4134	91.1848	55.5755	51.5364	59.6147	74.0336	68.9404	79.1268	78.6337	73.3149	83.9524	76.6502	71.5364	81.7641
SLC30A4	0.293883	0.194678	0.393089	0.375648	0.265083	0.486212	0.47175	0.341048	0.602453	0.705542	0.541836	0.869248	0.518839	0.382853	0.654824
NRXN3	0	0	0	0	0	0	0	0	0	0.00431805	0	0.0239146	0.00809957	0	0.0282822
TMEM221	0.171603	0.0572008	0.286004	0.368689	0.203806	0.533571	0.24969	0.104985	0.394395	0.214635	0.0760477	0.353221	0.241474	0.10153	0.381418
CFLAR	25.7079	23.731	27.6848	18.2599	16.6711	19.8487	25.62	23.6691	27.571	21.5669	19.7821	23.3518	25.8932	23.9358	27.8506
HR	9.41114	8.85813	9.96415	1.8644	1.64114	2.08766	5.60031	5.1695	6.03113	7.24262	6.73615	7.74909	7.40264	6.91027	7.89502
NOL12	6.80236	6.21486	7.38987	5.24603	4.74246	5.7496	5.51569	4.97023	6.06116	5.20806	4.66645	5.74966	5.05409	4.53984	5.56834
ARF3	82.2772	80.453	84.1014	53.3522	51.9265	54.7778	69.3988	67.6606	71.137	82.1036	80.174	84.0331	72.8582	71.1032	74.6132
NFATC1	0.0258533	0	0.0925092	0.0528737	0	0.131706	0.0751401	0	0.160153	0.0767212	0	0.163568	0.0930861	0.00415912	0.182013
SNORA40	0	0	0	0	0	0	0	0	0	0	0	0	0	0	0
HLA-DQA2	0	0	0	0	0	0	0	0	0	0	0	0	0	0	0
ASAH2B	3.43918	2.37268	4.50567	1.50314	0.807734	2.19854	3.39096	2.29683	4.48509	2.34643	1.42261	3.27026	2.96348	1.95876	3.96819
CLRN1	0	0	0	0	0	0	0	0	0	0	0	0	0.0320314	0	0.117523
EXOC8	4.34205	4.00091	4.68319	4.55993	4.21729	4.90258	4.70234	4.33162	5.07307	4.1757	3.81831	4.53309	5.27689	4.89203	5.66174
HMGB3	22.0579	21.1332	22.9826	11.4593	10.8037	12.115	17.2965	16.4399	18.1531	23.5951	22.5808	24.6094	15.7254	14.9236	16.5272
CLDN10	0.0143003	0	0.0691868	5.19419e-206	0	0.0455598	0.0308075	0	0.0959875	1.8107e-249	0	0.0533541	0.0150812	0	0.0727962
SNORD121B	0	0	0	0	0	0	0	0	0	0	0	0	0	0	0
ZCCHC16	0	0	0	0	0	0	0	0	0	0	0	0	0	0	0
ADIPOR1	30.3978	28.5075	32.2881	44.9536	42.4868	47.4204	34.2092	32.114	36.3045	39.7931	37.4938	42.0925	36.4717	34.2916	38.6519
MIR3658	0	0	0	0	0	0	0	0	0	0	0	0	0	0	0
CYS1	0	0	0	0	0	0	0.0141478	0	0.0424433	0	0	0	0.150477	0.059736	0.241218
FNBP1	8.11616	7.66513	8.56719	6.19891	5.81034	6.58749	9.04083	8.54411	9.53755	7.69301	7.22846	8.15755	5.65822	5.27048	6.04596
PNPLA3	2.85852	2.47457	3.24246	2.5793	2.22093	2.93766	1.10734	0.85833	1.35634	0.973156	0.73538	1.21093	0.766668	0.561844	0.971491
FHL2	46.0117	43.5674	48.4561	57.4086	54.5131	60.304	63.7331	60.6025	66.8636	34.8828	32.7121	37.0534	52.807	50.0644	55.5496
ANKRD18B	0.452653	0.323269	0.582037	0.538494	0.398163	0.678825	0.672777	0.506404	0.839149	0.601578	0.441477	0.761679	0.674537	0.510865	0.838208
ZFP1	1.71869	1.44946	1.98793	1.60861	1.35266	1.86456	2.40811	2.0715	2.74473	2.12277	1.80041	2.44513	2.52277	2.18305	2.86249
GREM2	0	0	0	0	0	0	0	0	0	0.0274745	0	0.0591994	0	0	0
KRAS	7.9015	7.37584	8.42716	6.72005	6.24293	7.19718	7.45668	6.92717	7.98619	8.77053	8.17265	9.36841	9.33882	8.72839	9.94925
RAB25	0.0383606	0	0.115082	0.148791	0	0.297653	0.0419623	0	0.125887	0.0865356	0	0.209086	0.0406051	0	0.121815
SPAG8	0.148421	0.0312227	0.26562	0.753511	0.496867	1.01015	0.531466	0.30783	0.755103	0.496035	0.267513	0.724556	0.810667	0.529141	1.09219
GINS2	27.9844	26.0049	29.9639	0.901211	0.55363	1.24879	3.33272	2.6183	4.04714	6.91221	5.86204	7.96238	13.6633	12.2444	15.0822
LRRN4CL	0.0411557	0	0.0886782	0.132527	0.0469558	0.218097	0.344103	0.199886	0.488321	0.818021	0.592718	1.04333	0.260395	0.137563	0.383228
ACSBG1	0.0235195	0	0.0636313	0	0	0	0.0513992	0	0.114483	0.0662505	0	0.134131	0.0123971	0	0.0459735
HLA-F-AS1	0	0	0	0	0	0	0	0	0	0	0	0	0	0	0
SEC22B	22.4011	21.0708	23.7315	21.9823	20.6853	23.2792	25.0685	23.6003	26.5368	24.8648	23.3757	26.3539	22.1219	20.7614	23.4824
HEMGN	0	0	0	0	0	0	0	0	0	0	0	0	0.0168806	0	0.0681319
MRPL23	83.1327	78.4708	87.7946	73.3589	69.0286	77.6891	88.3938	83.3626	93.425	84.0858	79.0922	89.0794	75.3941	70.8109	79.9772
GPR150	0.0910853	0	0.196262	0.147027	0.015522	0.278531	0.232257	0.0566873	0.407827	0.273741	0.0801768	0.467305	0.25679	0.075212	0.438368
ASB9	4.30345	3.68538	4.92152	5.14751	4.48609	5.80894	3.68289	3.07527	4.29051	5.64369	4.88102	6.40637	5.31117	4.59338	6.02895
RTN1	0	0	0	0	0	0	0	0	0	0	0	0	0.0233641	0	0.0789843
C1orf56	3.72401	3.14862	4.29939	9.22843	8.29511	10.1618	7.61802	6.72753	8.50852	8.77072	7.80075	9.74069	7.62801	6.75766	8.49836
STPG2-AS1	0	0	0	0	0	0	0	0	0	0	0	0	0	0	0
GTSE1-AS1	0.126309	0.0133348	0.239284	0.0488939	0	0.118137	0.193123	0.0471357	0.33911	0.256096	0.0853653	0.426826	0.266861	0.0945524	0.439171
ZNF667-AS1	0	0	0	0	0	0	0	0	0	0	0	0	0.022073	0	0.101152
OR2B3	0	0	0	0	0	0	0	0	0	0	0	0	0	0	0
CCL7	0	0	0	0	0	0	0	0	0	0	0	0	0	0	0
NPEPL1	11.6046	10.5965	12.6127	27.9506	26.1723	29.7288	26.7737	24.9828	28.5646	30.245	28.2787	32.2113	20.7845	19.2911	22.2779
BAD	57.3384	53.3779	61.2988	74.6246	69.9177	79.3315	49.0463	45.3656	52.7269	65.9738	61.4336	70.514	61.7007	57.4861	65.9153
C1orf54	0.11561	0	0.346831	1.02089	0.340295	1.70148	0.893801	0.218151	1.56945	0.131445	0	0.394336	0.619226	0.0653734	1.17308
MIR15A	0	0	0	0	0	0	0	0	0	0	0	0	0	0	0
ICOSLG	2.27932	1.86265	2.69599	2.6109	2.25751	2.96429	2.9958	2.6003	3.3913	2.36255	2.00248	2.72262	3.48016	3.05004	3.91029
C4orf32	8.6551	7.98003	9.33016	16.3163	15.4089	17.2236	16.8234	15.846	17.8009	16.148	15.1746	17.1214	16.4715	15.5189	17.4241
ADAMTS9-AS2	0	0	0	0	0	0	0	0	0	0	0	0	0	0	0
LOC645638	0.0863279	0	0.258984	0.252986	0	0.545108	0.664979	0.162302	1.16766	0.489271	0.0516537	0.926888	1.01264	0.401995	1.62328
TCF3	33.6001	32.1575	35.0426	20.8912	19.8799	21.9024	26.4662	25.2217	27.7106	30.246	28.8647	31.6273	27.4257	26.1547	28.6968
FGF8	0.105705	0	0.362834	0.0513622	0	0.267149	0.0579153	0	0.305071	0	0	0	0	0	0
PRAMEF7	0	0	0	0	0	0	0	0	0	0.0137914	0	0.0689569	0	0	0
LINC01349	0	0	0	0	0	0	0	0	0	0	0	0	0	0	0
STOX1	0.725178	0.497902	0.952454	0.900988	0.653685	1.14829	0.624553	0.414959	0.834147	0.909521	0.623735	1.19531	0.684829	0.469944	0.899714
MIR194-1	0	0	0	0	0	0	0	0	0	0	0	0	0	0	0
IFLTD1	0	0	0	0	0	0	0	0	0	0	0	0	0	0	0
LOC644669	0.017343	0	0.0520291	0	0	0	0	0	0	0	0	0	0.0731945	0	0.146424
HULC	0	0	0	0	0	0	0	0	0	0	0	0	0.146427	0	0.43928
KIZ	4.58689	3.9971	5.17668	5.45512	4.81725	6.09298	8.24377	7.39697	9.09057	7.88381	7.04381	8.72381	6.40094	5.67598	7.1259
ZNF543	0.618003	0.462849	0.773157	0.436164	0.309235	0.563093	1.52711	1.27711	1.77711	1.2544	1.0237	1.4851	1.29265	1.06669	1.5186
AP1G1	10.2662	9.64742	10.885	6.29191	5.85852	6.72531	9.40778	8.81293	10.0026	8.6425	8.07697	9.20804	9.5978	9.00016	10.1954
CYTH1	15.4539	14.4315	16.4764	16.9068	15.825	17.9886	16.3993	15.3114	17.4873	17.3929	16.2376	18.5483	16.6616	15.566	17.7572
LOC153910	0	0	0	0.0151625	0	0.0561617	0.154044	0.0356139	0.272475	0.141359	0.0291157	0.253601	0.215323	0.0865787	0.344068
PLEKHA8P1	3.779	3.2042	4.35379	2.77401	2.29458	3.25343	6.88828	6.05869	7.71787	3.67517	3.0775	4.27284	4.13489	3.5168	4.75298
LMO2	0	0	0	0	0	0	0	0	0	0.0536407	0	0.161351	0	0	0
UBE2MP1	18.6057	16.7746	20.4367	20.6839	18.7718	22.596	18.0514	16.149	19.9538	18.407	16.4563	20.3577	19.6669	17.729	21.6047
AXIN2	15.5836	14.8753	16.2919	4.2317	3.86543	4.59796	5.0483	4.62231	5.47429	6.11016	5.63581	6.58451	4.66727	4.26438	5.07016
ZNF177	0.467413	0.29523	0.639596	0.478166	0.297598	0.658735	1.03201	0.74903	1.31499	0.56282	0.362451	0.763189	0.63046	0.425755	0.835166
CELF1	27.2323	26.1938	28.2707	39.8964	38.4261	41.3667	31.3003	30.0945	32.5061	29.0413	27.8796	30.2031	30.833	29.6497	32.0164
SCGB2B2	0	0	0	0	0	0	0	0	0	0	0	0	0.195606	0	0.586819
LINC01266	0	0	0	0	0	0	0	0	0	0	0	0	0.00937364	0	0.0281209
MIR23C	0	0	0	0	0	0	0	0	0	0	0	0	0	0	0
TYMS	84.1953	79.6787	88.7119	6.10538	5.28269	6.92807	7.3464	6.37873	8.31408	17.0854	15.5147	18.656	35.8174	33.3677	38.2671
AKAP7	0.977716	0.740561	1.21487	0.854326	0.645652	1.063	1.28827	1.0161	1.56043	1.11757	0.852518	1.38262	0.991627	0.756315	1.22694
NUMA1	25.6373	24.6126	26.662	31.7892	30.5948	32.9835	26.4836	25.3847	27.5826	32.0311	30.7642	33.2979	26.6508	25.5598	27.7418
ZNF525	0.372737	0.281034	0.46444	0.30674	0.224791	0.388688	0.698699	0.56951	0.827889	0.486781	0.376227	0.597335	0.68698	0.56103	0.812931
HMG20A	5.94399	5.48228	6.4057	8.55356	8.01126	9.09586	8.20244	7.63651	8.76837	8.59165	8.00257	9.18074	8.16845	7.61199	8.72491
TMEM141	36.8065	33.9938	39.6192	26.4002	24.0605	28.7399	26.3054	23.8225	28.7883	44.6507	41.3729	47.9285	39.875	36.8687	42.8813
FAM46D	0	0	0	0	0	0	0	0	0	0	0	0	0	0	0
APOM	0	0	0	0	0	0	0	0	0	0	0	0	0	0	0
ADRA1D	0.769002	0.563554	0.974449	0.0384224	0	0.0827887	0.202421	0.0942222	0.310619	0.104414	0.0254843	0.183343	0.167765	0.0705385	0.264992
ANKRD23	0.87225	0.647951	1.09655	1.27389	1.01386	1.53393	1.33325	1.0491	1.61739	1.79269	1.4598	2.12559	1.1588	0.896464	1.42114
IGFBP1	20.5693	19.1802	21.9583	77.8233	75.1983	80.4482	95.588	92.4955	98.6806	100.668	97.4411	103.895	53.324	51.0539	55.5942
HCG4	0	0	0	0	0	0	0	0	0	0	0	0	0	0	0
TRIQK	5.82605	5.33606	6.31605	5.69546	5.21785	6.17306	4.81017	4.34928	5.27107	5.20476	4.71891	5.69061	5.87053	5.36704	6.37401
TRIM22	0	0	0	0.0874485	0.0193447	0.155552	0.024638	0	0.0665855	0.0763847	0.00631707	0.146452	0.0713128	0.0038837	0.138742
LHX6	0.0736056	0.00362923	0.143582	0	0	0	0	0	0	0	0	0	0	0	0
MTRNR2L7	0	0	0	0	0	0	0	0	0	0	0	0	0	0	0
PAICS	41.4799	39.4767	43.4831	19.4268	18.2258	20.6279	20.4782	19.1872	21.7691	24.3308	22.8663	25.7953	31.3127	29.6334	32.9921
MIR3188	0	0	0	0	0	0	0	0	0	0	0	0	0	0	0
NEU1	0	0	0	0	0	0	0	0	0	0	0	0	0	0	0
ADAMTSL4-AS1	0.0815036	0	0.22293	0.0790618	0	0.216001	0	0	0	0	0	0	0.0863041	0	0.235787
FAM95A	0	0	0	0	0	0	0	0	0	0	0	0	0	0	0
SP4	0.53389	0.422123	0.645658	0.607022	0.490738	0.723306	0.339571	0.246077	0.433065	0.395791	0.292649	0.498934	0.455927	0.349652	0.562201
POMGNT1	18.017	16.797	19.2371	10.3609	9.5197	11.2021	18.5378	17.2612	19.8144	19.7977	18.4496	21.1458	20.3387	19.0024	21.6749
GAGE12I	0	0	0	0.031557	0	0.281341	0.0106153	0	0.291705	0.0674756	0	0.356772	0	0	0
TOB2	9.91065	9.36465	10.4567	6.88528	6.43726	7.33329	11.3014	10.6918	11.911	8.8977	8.34911	9.44629	8.37222	7.85726	8.88718
AIMP2	41.918	38.8739	44.962	19.1168	17.2781	20.9556	34.5376	31.7582	37.317	37.724	34.755	40.693	37.757	34.8411	40.6729
MZB1	0	0	0	0.10794	0	0.260803	0	0	0	0	0	0	0	0	0
ANKRD36	1.1187	0.962053	1.27536	1.19188	1.03228	1.35148	1.25011	1.0773	1.42293	1.31309	1.13273	1.49344	1.31567	1.14107	1.49027
BMS1P4	1.01155	0.733043	1.29006	1.00511	0.731493	1.27873	1.2776	0.947271	1.60793	0.906706	0.628142	1.18527	1.05763	0.765364	1.3499
VPREB3	0.286807	0	0.617982	0.561111	0.102966	1.01926	0.105325	0	0.315974	0.325413	0	0.701168	0.816758	0.239223	1.39429
MIR367	0	0	0	0	0	0	0	0	0	0	0	0	0	0	0
CFL1	735.271	725.497	745.045	477.504	469.72	485.288	502.352	493.877	510.828	521.159	512.39	529.929	528.575	520.024	537.126
LOC158960	9.66335	7.7718	11.5549	10.3025	8.37264	12.2323	12.1108	9.89047	14.3312	13.8305	11.423	16.2381	7.31796	5.61021	9.02571
ZFYVE19	8.93029	8.10646	9.75412	9.0058	8.2092	9.80239	8.20597	7.38908	9.02285	8.98015	8.10068	9.85962	10.0745	9.17176	10.9772
ACAT1	27.3768	26.0089	28.7447	31.3519	29.9163	32.7875	30.5732	29.0635	32.0829	32.2304	30.6575	33.8033	30.9077	29.4179	32.3976
CC2D2B	0	0	0	0	0	0	0	0	0	0	0	0	0.0212107	0	0.0914452
ZNF341	2.92927	2.56636	3.29218	3.17059	2.81273	3.52845	2.42024	2.08152	2.75896	1.94748	1.64735	2.24761	1.8063	1.5198	2.0928
SNORA70G	0	0	0	0	0	0	0	0	0	0	0	0	0	0	0
HNF4G	3.04662	2.72483	3.36841	5.68836	5.25724	6.11948	6.05927	5.5854	6.53313	6.8984	6.38716	7.40965	7.66723	7.14312	8.19134
HRH1	6.23711	5.75662	6.71761	2.09473	1.82805	2.3614	3.00844	2.6653	3.35157	2.39356	2.08205	2.70507	2.75138	2.42935	3.07341
NRG1	13.7262	12.6176	14.8348	3.92764	3.35303	4.50224	7.51182	6.69227	8.33137	5.08669	4.38415	5.78922	7.6215	6.80379	8.4392
HDGF	500.997	479.836	522.158	329.074	314.868	343.281	275.043	263.055	287.032	322.804	308.84	336.768	336.505	321.992	351.019
BIN1	39.1308	37.284	40.9776	29.9694	28.4098	31.5289	26.2538	24.7406	27.7671	40.532	38.5549	42.5091	38.8766	37.0133	40.7398
P2RX4	13.9537	12.8277	15.0797	43.4208	40.9595	45.8821	28.3522	26.4795	30.225	26.5602	24.7373	28.3831	21.3036	19.7686	22.8386
C2orf80	0	0	0	0	0	0	0	0	0	0	0	0	0	0	0
SLC3A1	4.39779	3.81384	4.98175	5.99427	5.31099	6.67756	1.6367	1.27093	2.00246	2.00629	1.59275	2.41983	1.39167	1.06197	1.72137
MIR4634	0	0	0	0	0	0	0	0	0	0	0	0	0	0	0
SIK3	5.83005	5.43164	6.22846	4.05898	3.74268	4.37529	7.11047	6.64976	7.57117	7.12126	6.64811	7.59441	6.27487	5.85064	6.6991
GOLGA6L10	0.159572	0.0896535	0.229492	0.388651	0.281446	0.495856	0.501913	0.370183	0.633642	0.375331	0.261537	0.489126	0.369945	0.259515	0.480375
GK2	0	0	0	0	0	0	0	0	0	0	0	0	0	0	0
C12orf65	13.6365	12.4043	14.8687	8.11669	7.23011	9.00327	16.841	15.408	18.274	18.7423	17.2007	20.2838	17.6046	16.1622	19.0471
ATP9B	37.0407	35.9608	38.1205	9.00221	8.47963	9.52479	19.4533	18.64	20.2667	18.7785	17.9667	19.5903	20.9673	20.137	21.7975
LSM10	34.2721	31.5514	36.9928	32.0127	29.4081	34.6173	33.1719	30.3457	35.9982	34.1329	31.2221	37.0438	36.3614	33.4748	39.248
SH2D3C	0.0661847	0	0.155534	0.345734	0.202957	0.488511	0.506386	0.33103	0.681742	0.517977	0.325462	0.710493	0.257491	0.124817	0.390165
COL9A3	0.315312	0.177841	0.452783	0.373866	0.225691	0.522042	0.125053	0.0309756	0.219129	0.387022	0.224387	0.549658	0.332532	0.186943	0.47812
COX10	7.3312	6.66783	7.99457	7.95489	7.26744	8.64234	8.24904	7.5121	8.98598	7.74447	7.0259	8.46303	6.95329	6.29708	7.60951
CMPK1	33.9999	32.1174	35.8824	40.2411	38.1094	42.3729	36.5568	34.5021	38.6116	39.1343	36.9802	41.2883	40.7316	38.5373	42.9259
DYTN	0	0	0	0	0	0	0	0	0	0	0	0	0	0	0
SMIM2-AS1	0.438196	0.158898	0.717493	0.230656	0.01894	0.442372	0.631996	0.294637	0.969354	0.383363	0.104183	0.662543	0.539536	0.231916	0.847156
AHCYL2	3.03185	2.72806	3.33563	6.46522	5.99312	6.93731	4.27589	3.87873	4.67305	5.2904	4.85219	5.7286	5.08212	4.67383	5.4904
GYLTL1B	0.0281236	0	0.067952	0	0	0	0	0	0	0.0158211	0	0.0474633	0.0148291	0	0.0444874
MIR639	0	0	0	0	0	0	0	0	0	0	0	0	0	0	0
LINC00939	0	0	0	0	0	0	0	0	0	0.0394453	0	0.0953072	0.0739573	0	0.14795
AARS	75.9311	74.1298	77.7324	175.258	172.567	177.948	144.557	141.962	147.153	142.897	140.274	145.521	151.214	148.607	153.821
SLC18A2	1.14088	0.939526	1.34224	1.11839	0.922899	1.31389	1.44589	1.20977	1.682	1.72052	1.45625	1.9848	2.0875	1.80386	2.37115
LOC100506990	1.44572	1.15236	1.73907	1.65864	1.34054	1.97675	2.72086	2.285	3.15672	1.87217	1.51152	2.23282	3.14471	2.68897	3.60044
GRB10	26.4914	25.2142	27.7686	54.2641	51.9127	56.6155	92.7553	88.9655	96.5451	72.7473	69.6846	75.8101	66.4502	63.7132	69.1871
SLC34A2	0	0	0	0	0	0	0	0	0	0.00922021	0	0.0407491	0	0	0
ABCC10	4.10158	3.73907	4.4641	3.0264	2.73145	3.32134	4.78338	4.36062	5.20613	4.23491	3.84369	4.62612	4.48969	4.09714	4.88224
GPSM3	0	0	0	0	0	0	0	0	0	0	0	0	0	0	0
MYBPHL	0	0	0	0	0	0	0	0	0	0	0	0	0	0	0
CCDC182	0	0	0	0	0	0	0	0	0	0	0	0	0	0	0
URAD	0	0	0	0	0	0	0	0	0	0	0	0	0	0	0
LINC01333	0	0	0	0	0	0	0	0	0	0	0	0	0	0	0
MIR758	0	0	0	0	0	0	0	0	0	0	0	0	0	0	0
TMEM176B	1.26964	0.850051	1.68923	9.85492	8.68985	11.02	5.76738	4.84188	6.69288	6.62013	5.60899	7.63128	13.2774	11.8427	14.7121
FCRL4	0	0	0	0	0	0	0	0	0	0	0	0	0	0	0
MIR519D	0	0	0	0	0	0	0	0	0	0	0	0	0	0	0
INSRR	0.00812408	0	0.0313651	0	0	0	0	0	0	0.00913493	0	0.0356457	0	0	0
TXN	1203.5	1151.39	1255.61	696.442	665.353	727.532	916.663	876.161	957.165	768.115	733.69	802.54	896.887	857.304	936.47
PEX16	9.27267	8.33534	10.21	9.16242	8.24409	10.0808	10.2821	9.24841	11.3157	13.1037	11.8948	14.3126	11.5751	10.4945	12.6558
IFNAR2	11.6607	10.62	12.7013	8.89879	7.99943	9.79815	10.6917	9.6928	11.6906	10.6407	9.59563	11.6858	10.4927	9.47485	11.5106
PKD1L2	0.684626	0.484247	0.885004	2.69498	2.35422	3.03575	1.69508	1.3879	2.00225	1.83241	1.5295	2.13533	1.56163	1.30685	1.8164
LINC00521	0	0	0	0	0	0	0	0	0	0	0	0	0.0330422	0	0.141683
OR2A12	0	0	0	0	0	0	0	0	0	0	0	0	0	0	0
PFKFB1	0	0	0	0.0462187	0	0.151817	0.0521636	0	0.176572	0.191668	0.0213455	0.36199	0.100908	0	0.240935
ERO1LB	1.01021	0.845792	1.17463	2.635	2.37441	2.89558	1.4386	1.23202	1.64517	1.61177	1.38892	1.83462	1.61902	1.40269	1.83536
CDH6	0.153989	0.105007	0.202971	0	0	0	0.0503193	0.0211573	0.0794814	0.0605757	0.0281966	0.0929547	0.0243207	0.00446294	0.0441785
MYLK-AS1	0.378299	0.0446707	0.711928	0.368224	0.0434809	0.692966	1.03771	0.484267	1.59116	1.43781	0.784369	2.09126	1.67483	0.9893	2.36037
ELOVL2-AS1	0	0	0	0.0227022	0	0.104517	0	0	0	0.0264266	0	0.121669	0	0	0
HUS1	5.8644	5.28585	6.44294	4.43891	3.95082	4.92699	5.83257	5.2299	6.43524	5.22686	4.64503	5.80869	6.36363	5.73541	6.99185
LINC-ROR	0	0	0	0	0	0	0	0	0	0	0	0	0	0	0
RBM5-AS1	0.874108	0.550149	1.19807	4.14956	3.44821	4.8509	1.84834	1.35916	2.33753	1.90625	1.40191	2.4106	1.43041	1.00897	1.85185
OR5W2	0	0	0	0	0	0	0	0	0	0	0	0	0	0	0
MIR542	0	0	0	0	0	0	0	0	0	0	0	0	0	0	0
LOC101928495	0	0	0	0	0	0	0	0	0	0	0	0	0	0	0
C2	1.42065	1.10525	1.73605	3.85103	3.3679	4.33416	2.96483	2.52569	3.40397	3.78905	3.27094	4.30716	2.65981	2.22687	3.09276
LOC101927917	0	0	0	0	0	0	0	0	0	0	0	0	0	0	0
ARHGEF4	1.18414	0.96548	1.40279	7.20993	6.65553	7.76433	3.54678	3.14414	3.94942	4.28856	3.83589	4.74123	3.88132	3.46302	4.29962
MIR6078	0	0	0	0	0	0	0	0	0	0	0	0	0	0	0
VPS25	55.9981	53.0857	58.9105	44.4523	41.8988	47.0058	54.0949	51.0974	57.0925	51.1571	48.1974	54.1168	48.0666	45.2879	50.8453
MAPT-IT1	0	0	0	0.0671041	0.0123138	0.121894	0.025253	0	0.061016	0	0	0	0	0	0
CCL26	21.5046	18.4986	24.5106	6.73461	5.05686	8.41235	9.28121	7.20826	11.3542	11.0722	8.79601	13.3484	15.089	12.5107	17.6672
SMAGP	53.5678	50.0104	57.1251	27.9327	25.6036	30.2617	29.8667	27.3134	32.4199	27.0722	24.6455	29.4989	26.7886	24.4518	29.1254
MINOS1P1	0	0	0	0.0305122	0	0.073723	0.0172216	0	0.0516649	0.0532973	0	0.11484	0.133227	0.0390212	0.227432
IL13	0	0	0	0	0	0	0	0	0	0	0	0	0	0	0
MIR936	0	0	0	0	0	0	0	0	0	0	0	0	0	0	0
FAM83B	0.021377	0	0.0427644	0	0	0	0.023289	0	0.0465892	0.0300375	0.00317115	0.0569039	0.0281418	0.00297101	0.0533126
KIF15	3.54762	3.23009	3.86515	0.310012	0.218437	0.401588	0.681064	0.535415	0.826713	1.05603	0.873576	1.23848	1.90904	1.66917	2.1489
MIR142	0	0	0	0	0	0	0	0	0	0	0	0	0	0	0
ABHD17A	14.3205	12.9869	15.6541	12.4522	11.241	13.6634	12.3124	11.0467	13.5781	17.5686	15.9891	19.1481	15.2934	13.8754	16.7114
RPP21	0	0	0	0	0	0	0	0	0	0	0	0	0	0	0
KCNH2	0.146097	0.0578402	0.234354	2.19782	1.90259	2.49306	0.989854	0.780625	1.19908	1.4472	1.19776	1.69663	0.687146	0.519653	0.854638
MRPL2	15.047	13.674	16.42	20.6186	19.0373	22.1999	15.9491	14.4737	17.4244	18.0101	16.4169	19.6033	16.0018	14.547	17.4566
SNORD114-19	0	0	0	0	0	0	0	0	0	0	0	0	0	0	0
AQP10	0	0	0	0	0	0	0	0	0	0.0234035	0	0.0702106	0.0219436	0	0.0658309
EBAG9	7.50923	6.78733	8.23114	7.66512	6.93817	8.39207	10.3607	9.4476	11.2739	10.0905	9.18861	10.9924	9.03796	8.22024	9.85567
FOXQ1	47.4685	45.754	49.1831	33.2271	31.817	34.6372	72.416	70.1997	74.6323	46.2896	44.4936	48.0857	55.9324	54.0209	57.8438
MERTK	9.22756	8.62998	9.82514	21.5741	20.6848	22.4634	14.6432	13.8618	15.4245	13.5383	12.7772	14.2995	13.044	12.3182	13.7699
TRAPPC2L	25.056	22.1178	27.9943	15.4737	13.1747	17.7726	20.5001	17.6905	23.3098	19.1542	16.4172	21.8911	16.3964	13.9301	18.8626
PDE8B	0.0663362	0.00739827	0.125274	0.162757	0.0829962	0.242517	0.144594	0.0628659	0.226322	0.279725	0.169881	0.389569	0.192226	0.102972	0.281479
PRSS50	0.0291994	0	0.0875982	0.0282745	0	0.0848236	0.159524	0.0168414	0.302207	0.0658074	0	0.159003	0	0	0
PDIK1L	2.23457	1.95721	2.51193	2.13689	1.87119	2.40259	2.85087	2.52182	3.17993	3.145	2.8004	3.48961	2.60925	2.30015	2.91834
SKIV2L	0	0	0	0	0	0	0	0	0	0	0	0	0	0	0
JAKMIP3	2.36733	2.14501	2.58965	2.28146	2.06718	2.49575	3.02096	2.7583	3.28362	2.40709	2.17134	2.64284	2.81218	2.56405	3.0603
SGK1	1.62584	1.30279	1.9489	0.372261	0.216035	0.528487	0.744498	0.513209	0.975787	1.03693	0.767096	1.30677	1.21051	0.923054	1.49797
CDC42EP3	8.04951	7.50508	8.59394	4.43151	4.06404	4.79898	8.61184	8.01928	9.20439	8.22682	7.64608	8.80757	9.14628	8.53539	9.75716
OPN1SW	0	0	0	0	0	0	0.0413161	0	0.158408	0.085204	0	0.232782	0	0	0
IPO5P1	0.481891	0.368757	0.595024	0.0298029	0	0.0602061	0.356762	0.255252	0.458272	0.409775	0.299523	0.520026	0.396949	0.291357	0.50254
IL1RAPL1	0.0131877	0	0.0395631	0.0127388	0	0.0382163	0.0143811	0	0.0431433	0	0	0	0.0139055	0	0.0417164
PHF3	6.06446	5.69325	6.43568	10.4488	9.91034	10.9872	6.81392	6.38454	7.2433	6.84574	6.43207	7.2594	6.48468	6.09455	6.87481
APOOL	5.62574	5.21084	6.04064	8.47523	7.93286	9.0176	9.47217	8.86417	10.0802	8.89927	8.31179	9.48674	8.88831	8.31281	9.4638
BHLHE41	0.0635219	0.0155039	0.11154	0.617591	0.467865	0.767317	1.44405	1.20503	1.68307	1.84704	1.56827	2.12581	6.27295	5.77946	6.76645
TAPBP	0	0	0	0	0	0	0	0	0	0	0	0	0	0	0
IFRD1	44.6588	42.4739	46.8437	80.7848	77.1168	84.4528	71.0417	67.7239	74.3594	67.8784	64.6492	71.1076	69.8184	66.5533	73.0834
NOXO1	0.468184	0.236565	0.699804	0.113187	0	0.240133	0.536765	0.279734	0.793796	0.632748	0.351004	0.914492	0.271891	0.07922	0.464563
SYNE1	0.743098	0.680239	0.805956	0.735216	0.674076	0.796357	1.43726	1.34049	1.53402	1.21264	1.12481	1.30048	1.38851	1.29446	1.48256
RS1	0	0	0	0	0	0	0	0	0	0	0	0	0	0	0
FLVCR2	2.21774	1.90989	2.52559	0.645027	0.486032	0.804021	2.44636	2.10936	2.78336	2.64569	2.28922	3.00215	1.88421	1.59604	2.17238
CXXC1P1	0	0	0	0	0	0	0	0	0	0	0	0	0	0	0
SMURF2	4.40279	4.00427	4.80132	3.3522	3.01358	3.69082	5.77867	5.29976	6.25758	4.54754	4.11826	4.97682	4.21462	3.81548	4.61376
PHGR1	0	0	0	0	0	0	0	0	0	0	0	0	0.186959	0	0.560876
ZNF638	12.5725	11.947	13.198	8.25468	7.75946	8.7499	14.4515	13.7373	15.1658	10.7452	10.1508	11.3396	10.5846	10.0131	11.156
CREBRF	0.338169	0.245672	0.430666	5.84379	5.39422	6.29336	1.9944	1.77819	2.21062	1.82607	1.61716	2.03498	1.25841	1.08069	1.43612
SORCS1	0.00462323	0	0.0321242	0	0	0	0	0	0	0	0	0	0.00486846	0	0.0339088
CD248	0.013879	0	0.0416371	0	0	0	0	0	0	0	0	0	0	0	0
SLC31A2	2.54325	2.0802	3.0063	3.02878	2.53253	3.52504	3.79704	3.20584	4.38823	2.67416	2.17103	3.17729	2.6627	2.17656	3.14884
LINC00887	0.568084	0.405194	0.730975	0.806125	0.612895	0.999356	0.379207	0.24074	0.517674	0.612915	0.433554	0.792276	0.794402	0.593676	0.995129
DCN	0.20403	0.0296835	0.378377	0.0643297	0	0.203197	0.0366264	0	0.190768	0.0765394	0	0.226079	0.251137	0.0610064	0.441267
HNRNPA3P1	0.034869	0	0.0751323	0	0	0	0	0	0	0.0261478	0	0.063178	0.0490107	0	0.0980451
GPSM3	0	0	0	0	0	0	0	0	0	0	0	0	0	0	0
KCNAB1	0.0832004	0.0193497	0.147051	0.0981694	0.0322681	0.164071	0.282139	0.170295	0.393982	0.384659	0.252135	0.517183	0.428648	0.29469	0.562606
LOC102724034	0	0	0	0	0	0	0	0	0	0	0	0	0	0	0
CNGA4	0.0964252	0.0101799	0.182671	0.0559378	0	0.120529	0.126276	0.0231722	0.229381	0.173676	0.0508684	0.296483	0.0407074	0	0.0983566
CHAC2	8.48968	7.44997	9.52939	0.69621	0.404421	0.987999	5.82902	4.92965	6.72839	3.02911	2.37167	3.68655	5.84855	4.95597	6.74113
TMEM62	5.62506	5.08712	6.163	5.13624	4.6338	5.63868	6.47129	5.86956	7.07303	8.17647	7.48285	8.8701	7.55823	6.91241	8.20406
MIR548AR	0	0	0	0	0	0	0	0	0	0	0	0	0	0	0
TICAM2	0.267882	0.129987	0.405778	1.16539e-05	0	0.0209609	0.0986521	0.00704924	0.190255	0.398112	0.222898	0.573325	0.294112	0.142044	0.446181
ARID5B	2.89589	2.65216	3.13963	1.98812	1.79354	2.1827	1.72116	1.53098	1.91133	2.74061	2.49167	2.98954	2.10298	1.89706	2.3089
CRYBB2	0	0	0	0	0	0	0	0	0	0	0	0	0	0	0
KRT35	0	0	0	0	0	0	0	0	0	0	0	0	0	0	0
FAM95B1	0.0619336	0	0.161128	0.131849	0	0.263824	0.247995	0.0758755	0.420114	0.181373	0.0163425	0.346404	0.392524	0.187963	0.597084
RBM14	14.4225	13.5634	15.2817	6.96345	6.45132	7.47559	9.92346	9.24922	10.5977	5.74936	5.26891	6.22981	5.07389	4.64234	5.50543
RBM14-RBM4	24.7618	22.0808	27.4429	9.52678	8.11882	10.9347	11.1445	9.2766	13.0124	10.0902	8.26094	11.9194	10.0589	8.35927	11.7586
CNTNAP3P2	6.62539e-05	0	0.0133059	3.83075e-05	0	0.0128145	1.96529e-05	0	0.0144458	1.13264e-05	0	0.014896	0.000198241	0	0.0141445
KLHL8	2.59878	2.32841	2.86914	2.12115	1.88037	2.36192	3.17327	2.85743	3.48912	2.9302	2.62982	3.23059	2.76598	2.47578	3.05617
C9orf117	0.0435221	0	0.120198	0	0	0	0.118777	0.00128514	0.236269	0.147018	0.0164054	0.27763	0.0459513	0	0.126088
WFDC13	0.0285488	0	0.10954	0	0	0	0.0311914	0	0.12162	0	0	0	0	0	0
CASKIN1	0.0667086	0.0226836	0.110734	0.164644	0.0974786	0.231809	0.138792	0.0734252	0.204158	0.149932	0.0808395	0.219024	0.181995	0.108628	0.255362
VPS28	77.9586	73.3451	82.572	103.457	98.0449	108.869	106.931	101.191	112.672	99.1692	93.6269	104.712	94.6942	89.3057	100.083
C18orf8	15.3502	14.1704	16.53	16.8149	15.6162	18.0137	15.6193	14.3888	16.8497	16.7078	15.4107	18.005	16.0936	14.8613	17.3259
AAGAB	14.3655	13.3706	15.3603	16.3461	15.286	17.4062	20.8196	19.5288	22.1104	20.291	19.0118	21.5701	19.9156	18.6819	21.1494
CTAGE8	1.61882	1.33824	1.8994	2.14925	1.82851	2.46999	5.09099	4.5451	5.63689	3.39753	2.95621	3.83884	3.20588	2.79095	3.62081
PSORS1C2	0	0	0	0	0	0	0	0	0	0	0	0	0	0	0
HOXD8	0	0	0	0	0	0	0	0	0	0	0	0	0	0	0
PRKG2	0.272942	0.165969	0.379914	0.685908	0.526275	0.845542	0.968892	0.762665	1.17512	0.860619	0.666393	1.05485	0.735327	0.560956	0.909698
LOC101927750	0.862241	0.425161	1.29932	0.492887	0.160176	0.825598	0.961749	0.452811	1.47069	0.781495	0.342583	1.22041	1.28339	0.725819	1.84097
BPY2C	0	0	0	0	0	0	0	0	0	0.0126175	0	0.0883224	0.0355143	0	0.106543
CCDC28A	5.03874	4.28134	5.79614	19.0459	17.4481	20.6436	9.44813	8.33631	10.5599	8.91931	7.82806	10.0106	8.66377	7.62035	9.7072
ZNHIT3	22.7255	20.5556	24.8953	33.4472	30.8161	36.0783	29.0951	26.4995	31.6906	31.649	28.8959	34.402	28.8061	26.3052	31.3071
G3BP1	53.8793	51.4664	56.2922	17.9692	16.8744	19.0639	46.2245	44.0298	48.4192	38.5834	36.6263	40.5405	43.4961	41.4403	45.5519
OR1J4	0	0	0	0	0	0	0	0	0	0.156752	0	0.337754	0	0	0
SPRR2E	0	0	0	0	0	0	0	0	0	0	0	0	0	0	0
AURKB	35.9598	33.5721	38.3476	5.9476	5.06544	6.82976	3.66546	2.91805	4.41286	9.87607	8.64664	11.1055	12.8182	11.4477	14.1886
MRPL1	13.5271	12.2674	14.7868	3.37005	2.75477	3.98533	11.34	10.1322	12.5477	9.80738	8.66789	10.9469	10.8174	9.65885	11.976
SNORD10	0	0	0	0	0	0	0	0	0	0	0	0	0	0	0
AKT1S1	58.5483	55.9215	61.175	41.7251	39.5708	43.8794	53.5268	50.9958	56.0579	57.0289	54.3994	59.6584	64.5397	61.7592	67.3202
TCN2	5.42374	4.75901	6.08847	6.81978	6.0758	7.56376	9.24423	8.31093	10.1775	8.5766	7.67822	9.47498	8.26419	7.40154	9.12684
CD99L2	31.2447	29.6212	32.8683	24.0806	22.8335	25.3276	36.689	34.8327	38.5454	46.2369	43.9988	48.475	37.5183	35.6338	39.4029
FAM24B-CUZD1	0	0	0	0	0	0	0	0	0	6.32832e-11	0	0.0303737	0	0	0
FAM24B	0.325489	0	0.699592	0	0	0	0.0714379	0	0.30884	0.18372	0	0.553499	0	0	0
GPR31	0	0	0	0	0	0	0	0	0	0	0	0	0	0	0
C4A	0	0	0	0	0	0	0	0	0	0	0	0	0	0	0
C4B_2	0	0	0	0	0	0	0	0	0	0	0	0	0	0	0
DGKZ	11.8365	11.0524	12.6206	6.02705	5.53135	6.52274	8.74322	8.06539	9.42105	10.137	9.37968	10.8942	9.10849	8.41057	9.80641
MIR1910	0	0	0	0	0	0	0	0	0	0	0	0	0	0	0
ZNF84	4.10157	3.7988	4.40433	4.96277	4.6233	5.30224	9.57332	9.0504	10.0962	7.81444	7.34504	8.28385	7.33929	6.9053	7.77329
OR2T29	0	0	0	0	0	0	0	0	0	0	0	0	0	0	0
SRP72	26.5186	25.0602	27.977	26.6384	25.1774	28.0993	25.8752	24.4152	27.3352	26.5008	24.9989	28.0028	26.4063	24.9264	27.8862
ZNF761	0.487641	0.318207	0.657076	0.759752	0.566465	0.953038	1.78104	1.48511	2.07696	2.52885	2.13878	2.91892	2.92642	2.50006	3.35277
SLC27A6	0.0135374	0	0.0553881	0	0	0	0	0	0	0	0	0	0	0	0
GDF5	0.0616014	0	0.123233	0	0	0	0.0335972	0	0.081177	0.0519885	0	0.11202	0.129952	0.0380622	0.221843
TLR8-AS1	0.0478449	0	0.115602	0	0	0	0	0	0	0	0	0	0	0	0
RACGAP1P	0	0	0	0	0	0	0	0	0	0	0	0	0	0	0
USO1	16.9756	15.9378	18.0135	16.1992	15.2056	17.1928	18.6705	17.5583	19.7826	16.8292	15.7737	17.8847	19.9979	18.8352	21.1607
LOC100129316	0.00640796	0	0.0192239	0.0123669	0	0.0298806	0.013964	0	0.0337397	0.0720401	0.0255247	0.118555	0.0337486	0.00356293	0.0639342
CRELD1	4.96925	4.39124	5.54727	11.5067	10.6298	12.3836	9.60199	8.73211	10.4719	8.00836	7.21895	8.79777	6.9083	6.21131	7.6053
VPS37C	10.6776	9.92436	11.4309	11.6382	10.8616	12.4147	15.208	14.2702	16.1458	12.8757	11.9938	13.7575	12.4551	11.614	13.2962
DCAF13	54.7131	51.8655	57.5606	39.271	37.1013	41.4407	43.4754	41.0618	45.889	43.9951	41.5413	46.4489	47.9135	45.328	50.4989
LOC145474	0.0201082	0	0.0603247	0.0194443	0	0.0583328	0.0438933	0	0.106054	0.022638	0	0.0679141	0.0212252	0	0.0636755
BPIFB3	0	0	0	0	0	0	0	0	0	0	0	0	0	0	0
FRMD1	0.194396	0.0952953	0.293497	0.0823551	0.0150787	0.149631	0.0930314	0.010833	0.17523	0.194555	0.0843058	0.304803	0.21705	0.107698	0.326402
ACE2	0	0	0	0	0	0	0.0107208	0	0.0321623	0	0	0	0	0	0
HCG8	0	0	0	0	0	0	0	0	0	0	0	0	0	0	0
GFAP	0.0338854	0	0.0995685	0.34904	0.211253	0.486827	0.378609	0.219719	0.537499	0.347642	0.192009	0.503275	0.214316	0.0953546	0.333278
RPL7A	155.072	149.499	160.644	182.614	176.654	188.574	145.498	139.849	151.147	139.942	134.316	145.568	142.557	137.045	148.069
RNU11	0	0	0	0	0	0	0	0	0	0	0	0	0	0	0
PPP1R12A	19.2782	18.3956	20.1608	21.2172	20.2713	22.1631	18.709	17.8178	19.6002	16.8904	16.0358	17.745	16.6178	15.7944	17.4412
EGLN1	11.9738	11.5003	12.4472	5.62063	5.30141	5.93985	9.87617	9.42745	10.3249	11.0618	10.5793	11.5442	9.91085	9.46887	10.3528
TRA2A	22.3192	20.7448	23.8936	9.16059	8.26321	10.058	24.6747	22.9567	26.3928	14.0557	12.8328	15.2787	17.4683	16.1336	18.8031
COQ10A	5.50667	4.74842	6.26492	7.47267	6.57153	8.37381	8.12077	7.13878	9.10276	8.92698	7.88658	9.96738	6.53964	5.67656	7.40272
ARSI	0.560057	0.402139	0.717975	0.243895	0.141676	0.346114	0.191552	0.0957761	0.287328	0.197624	0.0988121	0.296436	0.0463011	0	0.0926246
MIR675	0	0	0	0	0	0	0	0	0	0	0	0	0	0	0
BHLHE22	0	0	0	0	0	0	0	0	0	0	0	0	0	0	0
SSH3	8.79038	8.13248	9.44827	12.2727	11.5061	13.0393	10.1141	9.37599	10.8522	13.5195	12.6503	14.3887	12.1909	11.3936	12.9882
KCNT2	0.198363	0.126983	0.269742	1.88414	1.6687	2.09958	1.65054	1.43664	1.86443	1.44223	1.24011	1.64435	1.34606	1.1557	1.53642
BAG4	4.51753	4.10465	4.93042	4.47056	4.08469	4.85643	3.82442	3.43783	4.21102	3.8789	3.48153	4.27628	3.99235	3.60147	4.38323
CPSF3	13.9159	12.994	14.8378	8.35748	7.65172	9.06323	13.1984	12.2642	14.1326	14.6244	13.6217	15.6271	16.2836	15.2614	17.3057
ST7-AS1	0.316361	0.145371	0.487351	0.178531	0.0440371	0.313026	0.641378	0.387526	0.895229	0.691604	0.423781	0.959426	0.697404	0.438304	0.956505
IL9R	0.109298	0.0068695	0.211727	0.0406293	0	0.10229	0.119242	0.00751487	0.23097	0.104083	0.00265725	0.205509	0.0887008	0.00171617	0.175685
GPR18	0	0	0	0	0	0	0.0286999	0	0.125176	0	0	0	0	0	0
THBS4	0	0	0	0.0416583	0	0.0901762	0.0117581	0	0.045015	0.157701	0.0669221	0.24848	0.0511577	0	0.109188
CCSAP	2.91003	2.63153	3.18853	4.401	4.06454	4.73746	2.69428	2.41522	2.97333	2.68382	2.39957	2.96806	3.1138	2.81764	3.40996
SDF2L1	53.9483	50.5943	57.3022	25.7845	23.5047	28.0644	23.8458	21.5257	26.1659	29.7987	27.1588	32.4385	30.1611	27.5602	32.7619
MIR4768	0	0	0	0	0	0	0	0	0	0	0	0	0	0	0
IL32	16.8477	15.0606	18.6348	108.743	103.883	113.603	111.166	106.005	116.327	164.523	158.097	170.949	125.497	120.136	130.858
MIR182	0	0	0	0	0	0	0	0	0	0	0	0	0	0	0
LPAR6	0.648723	0.447755	0.849691	0.320339	0.178118	0.462561	0.487411	0.305046	0.669777	0.551487	0.35212	0.750854	0.592937	0.394246	0.791629
LOC100505918	0.0292403	0	0.0706501	0.0141256	0	0.0423767	0	0	0	0.0164503	0	0.0493508	0	0	0
INSIG2	8.60892	7.91602	9.30182	10.6002	9.84458	11.3558	8.67236	7.93924	9.40548	8.05593	7.34431	8.76756	8.60043	7.88478	9.31607
SLC12A6	1.84989	1.65657	2.04322	3.19772	2.93482	3.46062	3.48684	3.20747	3.76621	3.31167	3.02391	3.59944	2.36988	2.14335	2.59641
NSUN3	7.05513	6.12501	7.98525	3.49974	2.86957	4.12991	13.258	11.8806	14.6354	7.5068	6.49128	8.52233	9.69712	8.56033	10.8339
MARCH8	2.13291	1.88364	2.38217	4.05881	3.71842	4.3992	4.94128	4.52086	5.36169	4.71054	4.2944	5.12667	4.17684	3.80076	4.55292
RAB15	11.6669	10.975	12.3589	9.13776	8.53248	9.74305	8.64917	8.02563	9.2727	13.7924	12.9933	14.5915	13.3407	12.5827	14.0988
F8	0.451364	0.287957	0.614771	0.805707	0.595578	1.01584	1.50913	1.2003	1.81796	2.96656	2.52033	3.41279	2.83473	2.41548	3.25398
OGFR-AS1	0	0	0	0.298952	0	0.598049	0.168431	0	0.406962	0.0867662	0	0.260299	0	0	0
LINC01015	0	0	0	0	0	0	0	0	0	0	0	0	0	0	0
DLG3	11.8419	11.1716	12.5122	23.7717	22.7169	24.8265	18.9838	18.0238	19.9439	28.9956	27.7115	30.2798	28.6555	27.407	29.9039
KAT5	17.5253	16.3135	18.737	27.9731	26.4979	29.4482	17.2942	16.0547	18.5337	19.7055	18.3704	21.0406	18.0235	16.7932	19.2537
MESTIT1	0	0	0	0.0103379	0	0.0310136	0.0350146	0	0.0754459	0.0240831	0	0.0581893	0.0112847	0	0.033854
MIR6515	0	0	0	0	0	0	0	0	0	0	0	0	0	0	0
LOC643072	0.621982	0.419792	0.824173	0.711824	0.501941	0.921706	0.408081	0.239685	0.576476	0.396639	0.223749	0.569528	0.362982	0.202289	0.523675
CBS	8.76797	7.97877	9.55717	24.0895	22.6111	25.5679	38.5657	36.3688	40.7626	37.4553	35.299	39.6116	37.3523	35.26	39.4446
PRDM9	0	0	0	0	0	0	0	0	0	0	0	0	0.107911	0.0428383	0.172984
PRPH2	0.0115351	0	0.0346053	0	0	0	0	0	0	0.0129749	0	0.0389248	0	0	0
MIR3656	0	0	0	0	0	0	0	0	0	0	0	0	0	0	0
LOC101928241	0	0	0	0	0	0	0	0	0	0	0	0	0	0	0
ZNF311	0	0	0	0	0	0	0	0	0	0	0	0	0	0	0
TMEM81	0.828917	0.515616	1.14222	4.35758	3.65068	5.06447	1.71448	1.24227	2.18669	0.83403	0.500117	1.16794	1.03271	0.671311	1.3941
TPTE	0	0	0	0	0	0	0	0	0	0	0	0	0.0421982	0	0.116507
DBNDD2	20.8167	18.892	22.7414	44.5524	41.5014	47.6034	31.739	29.1239	34.354	28.6704	26.1765	31.1643	25.5537	23.3619	27.7454
BLOC1S1	127.682	119.082	136.282	122.235	113.837	130.633	143.338	133.664	153.012	171.678	160.671	182.685	141.736	132.265	151.207
TAF1A-AS1	0.700658	0.230266	1.17105	1.25914	0.742387	1.77589	2.4722	1.71251	3.23189	2.71961	1.88382	3.55539	2.31124	1.57565	3.04684
SPIRE2	5.95939	5.44703	6.47176	11.3572	10.6691	12.0452	7.48422	6.89029	8.07816	8.53176	7.88581	9.17771	8.62323	7.99569	9.25077
TTN-AS1	5.32346e-77	0	0.0346531	0	0	0	0	0	0	0	0	0	0	0	0
FRMD5	1.57123	1.3547	1.78777	0.719804	0.577753	0.861854	2.04984	1.79274	2.30695	2.02859	1.76564	2.29154	2.0374	1.78509	2.28972
CLPTM1L	46.3969	44.6257	48.1681	26.3329	25.0202	27.6456	35.8316	34.2063	37.457	44.4885	42.6495	46.3275	43.6158	41.8525	45.379
FAM203A	20.6004	19.5246	21.6762	5.42682	4.88346	5.97018	12.1	11.2336	12.9663	11.8505	10.9805	12.7204	13.7134	12.8022	14.6246
RAD18	11.1554	10.645	11.6657	7.11471	6.7132	7.51622	6.08859	5.69138	6.4858	6.59989	6.18142	7.01836	7.0758	6.65815	7.49346
LOC100131655	0.919569	0.58379	1.25535	1.03908	0.683629	1.39453	2.34488	1.77591	2.91385	2.00367	1.46837	2.53897	1.62037	1.15903	2.0817
C15orf37	2.64786	2.16636	3.12937	2.5719	2.10404	3.03976	3.21964	2.66601	3.77326	3.11527	2.55925	3.67128	2.1514	1.70606	2.59675
SNORD2	0	0	0	0	0	0	0	0	0	0	0	0	0	0	0
VPS13A	6.10039	5.78499	6.41578	4.58842	4.32382	4.85302	5.02555	4.73802	5.31309	4.92207	4.62743	5.2167	6.38723	6.05036	6.72409
WDR37	2.16322	1.90891	2.41754	1.73682	1.51023	1.9634	3.26178	2.93842	3.58514	2.40053	2.1162	2.68486	2.05451	1.79956	2.30946
CDHR4	0.0288065	0	0.0696018	0	0	0	0.015709	0	0.047127	0.0162058	0	0.0486174	0.09114	0.0167245	0.165555
SLC30A8	0	0	0	0.00609689	0	0.0312053	0	0	0	0	0	0	0	0	0
ZBED1	5.33018	4.90515	5.75521	2.31878	2.04793	2.58963	5.89393	5.43153	6.35634	7.57159	7.02936	8.11382	5.19499	4.76658	5.6234
DNAJB8	0	0	0	0	0	0	0	0	0	0	0	0	0	0	0
LOC101927356	0	0	0	0	0	0	0	0	0	0	0	0	0.0145752	0	0.0568756
DEFB109P1B	0	0	0	0	0	0	0	0	0	0	0	0	0	0	0
G6PC	0	0	0	0	0	0	0	0	0	0	0	0	0	0	0
KRTAP9-3	0	0	0	0	0	0	0	0	0	0	0	0	0	0	0
BPY2B	0	0	0	0	0	0	0	0	0	0.0126175	0	0.0883224	0.0355143	0	0.106543
TMC7	2.1425	1.86774	2.41727	2.66398	2.35826	2.9697	3.08147	2.73429	3.42864	1.92392	1.65364	2.1942	2.36963	2.07283	2.66643
SLC17A2	0	0	0	0	0	0	0	0	0	0	0	0	0.0158395	0	0.0808892
TTBK2	1.37073	1.18757	1.55389	2.62797	2.38044	2.87551	2.396	2.14493	2.64708	2.44206	2.18391	2.70021	2.58199	2.32717	2.83681
UCHL5	30.6368	28.8213	32.4522	23.9313	22.3331	25.5295	21.5327	19.9805	23.0849	24.1227	22.4512	25.7942	27.4908	25.7594	29.2222
MIR4640	0	0	0	0	0	0	0	0	0	0	0	0	0	0	0
DENND4B	26.7038	25.908	27.4997	22.3686	21.6548	23.0825	32.1187	31.2076	33.0298	27.689	26.8291	28.5488	29.2503	28.396	30.1047
ADRB1	0.515078	0.354875	0.675282	1.06602	0.838696	1.29334	0.601742	0.420887	0.782598	0.455253	0.295937	0.614569	0.2198	0.113181	0.326419
ACVRL1	0.0330557	0	0.0724867	0.0159521	0	0.0458382	0.0180113	0	0.0517011	0.0464623	0	0.0949616	0.0348286	0	0.0764942
HLA-DOA	0	0	0	0	0	0	0	0	0	0	0	0	0	0	0
NAV1	1.568	1.42105	1.71495	3.27004	3.04205	3.49802	1.55044	1.40361	1.69727	2.57332	2.36846	2.77818	1.63946	1.48787	1.79105
LY6G6D	0	0	0	0	0	0	0	0	0	0	0	0	0	0	0
KIF25	0	0	0	0	0	0	0	0	0	0.0653867	0	0.192897	0.0306658	0	0.132718
TOMM40	163.403	157.61	169.196	75.6821	72.2861	79.0782	85.8169	82.0931	89.5408	120.697	115.886	125.507	120.417	115.724	125.111
TNXA	0	0	0	0	0	0	0	0	0	0	0	0	0	0	0
PDE6H	0	0	0	0	0	0	0	0	0	0	0	0	0	0	0
OR10Q1	0	0	0	0	0	0	0	0	0	0	0	0	0	0	0
SNORA54	0	0	0	0	0	0	0	0	0	0	0	0	0	0	0
UHRF1BP1	3.26037	3.04738	3.47337	3.33239	3.12156	3.54323	6.52778	6.21613	6.83942	5.73623	5.43858	6.03387	6.40528	6.10181	6.70875
UBE3A	21.0223	19.925	22.1196	15.5543	14.7157	16.3928	23.3711	22.1139	24.6282	22.5512	21.361	23.7414	21.3314	20.1847	22.478
CYP46A1	0.0350658	0	0.0847254	0.0338946	0	0.0818956	0	0	0	0	0	0	0.0554984	0	0.119582
HOXB3	0.694305	0.527387	0.861223	1.17531	0.95958	1.39104	0.549453	0.393855	0.70505	0.946594	0.739191	1.154	0.521198	0.372391	0.670006
LINC01007	0	0	0	0	0	0	0	0	0	0	0	0	0	0	0
TUBA3E	0.0248311	0	0.0744932	0.0240285	0	0.0720855	0.135585	0.0143141	0.256857	0	0	0	0	0	0
MIR4291	0	0	0	0	0	0	0	0	0	0	0	0	0	0	0
LOC728084	0.0425403	0	0.0916615	0.0136995	0	0.0410984	0.0463956	0	0.0999687	0.0319087	0	0.0770975	0.0897249	0.0164648	0.162985
KIR3DX1	0	0	0	0	0	0	0	0	0	0	0	0	0	0	0
MIR4517	0	0	0	0	0	0	0	0	0	0	0	0	0	0	0
HIF1A-AS1	0.079672	0	0.305018	0	0	0	0	0	0	0	0	0	0	0	0
DLGAP4	25.6293	24.344	26.9146	67.898	65.2944	70.5017	52.2481	50.0714	54.4248	53.3336	51.1149	55.5522	44.3201	42.4061	46.2341
ID1	158.457	150.434	166.48	216.833	206.853	226.813	142.172	134.885	149.458	227.293	216.242	238.345	249.56	237.852	261.269
HDDC3	18.6866	16.6727	20.7005	22.1022	19.8927	24.3117	26.7942	24.1947	29.3937	27.0405	24.4332	29.6478	29.7823	27.0475	32.5171
PCDH10	0	0	0	0	0	0	0	0	0	0	0	0	0	0	0
LIPN	0	0	0	0	0	0	0	0	0	0	0	0	0	0	0
SPSB2	60.5146	56.8289	64.2003	94.1669	89.0337	99.3002	75.3135	70.8312	79.7958	76.9303	72.4181	81.4424	65.5465	61.5805	69.5125
MIR7108	0	0	0	0	0	0	0	0	0	0	0	0	0	0	0
NUDT10	0	0	0	0	0	0	0	0	0	0	0	0	0	0	0
C6orf100	0	0	0	0	0	0	0	0	0	0	0	0	0	0	0
FUT6	0.011608	0	0.0449746	0.0224226	0	0.0640994	0.0274269	0	0.0781605	0.0609425	0	0.124602	0.0305957	0	0.079234
L3HYPDH	10.5498	9.45122	11.6484	1.79607	1.34219	2.24995	7.16316	6.20678	8.11955	8.37683	7.33035	9.4233	9.20426	8.1468	10.2617
NXF1	16.0194	14.9286	17.1101	11.5195	10.6365	12.4025	17.3713	16.2485	18.4941	13.4758	12.4751	14.4764	12.6473	11.7163	13.5784
PLOD2	37.7671	36.1884	39.3458	9.59371	8.96244	10.225	15.1232	14.2553	15.9911	14.5925	13.7257	15.4593	15.3531	14.48	16.2261
LOC103021295	7.42839	4.49367	10.3631	18.6942	14.4489	22.9395	16.8341	12.5326	21.1356	8.20416	4.96539	11.4429	12.6798	8.89468	16.4649
OOEP	0.450049	0.0825855	0.817512	1.38975	0.751191	2.02832	1.23637	0.592045	1.88069	1.10401	0.491614	1.7164	0.638776	0.187093	1.09046
HLA-DOA	0	0	0	0	0	0	0	0	0	0	0	0	0	0	0
GSKIP	10.3181	9.40048	11.2358	12.6872	11.6493	13.7251	12.7329	11.6487	13.8171	13.3493	12.2162	14.4823	15.2271	14.0229	16.4313
AKT2	32.6744	31.1509	34.1979	24.3925	23.1901	25.5948	25.4708	24.1679	26.7738	27.7857	26.3959	29.1754	27.4801	26.1152	28.845
FLJ44635	0.0951938	0.0174684	0.172919	0.0459955	0	0.0991064	0	0	0	0	0	0	0.016736	0	0.050208
PHRF1	25.0887	23.9297	26.2478	14.791	14.0051	15.5769	16.7484	15.8834	17.6135	18.138	17.2022	19.0738	15.9449	15.1285	16.7613
SCGB2A1	0.236336	0	0.571033	0	0	0	0	0	0	0	0	0	0	0	0
TPTE2P5	0.0332465	0	0.0724697	0.00806243	0	0.0339575	0.0989662	0.0357071	0.162225	0.0713884	0.0155212	0.127256	0.11573	0.0500132	0.181447
BTN3A2	1.68986	1.43022	1.9495	3.10004	2.75334	3.44674	1.92911	1.64307	2.21515	2.73822	2.3908	3.08565	2.79003	2.45349	3.12656
CDY2A	0	0	0	0	0	0	0	0	0	0	0	0	0	0	0
NPBWR2	0	0	0	0	0	0	0	0	0	0	0	0	0	0	0
GK5	1.87267	1.70244	2.0429	2.57588	2.38133	2.77044	2.22336	2.03579	2.41094	2.45141	2.24736	2.65547	2.22551	2.03725	2.41378
CACNA1S	0	0	0	0	0	0	0	0	0	0	0	0	0	0	0
LIMA1	77.0649	74.2266	79.9031	67.9701	65.4716	70.4686	51.7384	49.6346	53.8422	36.9363	35.3135	38.559	45.4552	43.6233	47.2872
TSSC4	42.3181	40.1631	44.4731	41.2959	39.2055	43.3862	39.9689	37.7734	42.1644	43.7272	41.4076	46.0468	42.57	40.3488	44.7911
LINC00886	1.2971	1.06447	1.52972	0.350673	0.230714	0.470633	2.22844	1.90703	2.54985	2.80095	2.43242	3.16947	2.17643	1.86407	2.4888
LTA	0	0	0	0	0	0	0	0	0	0	0	0	0	0	0
ZADH2	4.88593	4.53805	5.23382	2.53405	2.28847	2.77964	5.19035	4.81685	5.56385	4.05089	3.7122	4.38958	4.24568	3.91246	4.5789
OR2W1	0	0	0	0	0	0	0	0	0	0	0	0	0	0	0
LOC100507156	0.0932103	0.0371979	0.149223	0.00749691	0	0.0288648	0.0592535	0.0113694	0.107138	0.0611358	0.0117306	0.110541	0.0409175	0.000823547	0.0810114
STK33	0	0	0	0	0	0	0	0	0	0.0199512	0	0.0982829	0.074818	0	0.172021
OR5H14	0	0	0	0	0	0	0	0	0	0	0	0	0	0	0
NACAD	0	0	0	0	0	0	0	0	0	0.00798389	0	0.0239517	0	0	0
TBC1D29	0	0	0	0	0	0	0	0	0	0	0	0	0	0	0
ELFN2	0.631903	0.482277	0.78153	0.0761917	0	0.185259	0.197887	0.0677765	0.327998	0.195314	0	0.40979	0.249508	0.119883	0.379133
AKR1C2	199.146	192.86	205.431	197.917	191.48	204.354	180.721	174.905	186.538	209.493	202.915	216.07	187.551	181.574	193.528
C16orf72	13.8132	13.1229	14.5035	13.1761	12.5145	13.8376	20.4568	19.5815	21.332	16.4117	15.6139	17.2095	17.0846	16.298	17.8712
AIP	39.8466	37.5631	42.1301	66.2385	63.3446	69.1324	37.816	35.4834	40.1486	40.4604	38.011	42.9098	39.2171	36.8825	41.5517
KIAA0947	6.64557	6.31203	6.9791	5.409	5.11242	5.70558	7.50407	7.13429	7.87384	7.16306	6.79664	7.52947	7.31088	6.95186	7.66989
MIR4270	0	0	0	0	0	0	0	0	0	0	0	0	0	0	0
KRTAP7-1	0	0	0	0	0	0	0	0	0	0	0	0	0	0	0
RPS17	628.193	598.242	658.145	773.63	737.576	809.685	737.249	702.207	772.291	795.109	757.526	832.692	697.099	663.849	730.349
CRMP1	5.99695	5.413	6.5809	5.8022	5.23723	6.36716	6.06493	5.45547	6.6744	6.55394	5.91436	7.19352	6.91536	6.26593	7.5648
CTAGE6	0.363004	0.222455	0.503553	0.524268	0.35998	0.688556	1.15837	0.898375	1.41836	0.86832	0.635861	1.10078	0.808244	0.59357	1.02292
TNS4	0.226294	0.139017	0.313572	0.00809004	0	0.0242701	0	0	0	0	0	0	0	0	0
OPRM1	0	0	0	0	0	0	0.000273015	0	0.164896	0	0	0	0.000595534	0	0.16218
DEFA1B	0	0	0	0	0	0	0	0	0	0	0	0	0	0	0
CCDC3	0	0	0	0	0	0	0.011438	0	0.0533503	0.0434514	0	0.10614	0.0331771	0	0.0853665
C2	0	0	0	0	0	0	0	0	0	0	0	0	0	0	0
TPSG1	0.299707	0.0749267	0.524487	0.0363226	0	0.139059	0.163905	0	0.348836	0.253511	0.0299353	0.477087	0.11895	0	0.277549
MEOX1	0	0	0	0	0	0	0	0	0	0	0	0	0	0	0
SURF2	41.1627	37.7598	44.5656	24.8077	22.3053	27.31	42.8662	39.2167	46.5157	44.3054	40.5275	48.0833	36.679	33.4088	39.9492
OR2H2	0	0	0	0	0	0	0	0	0	0	0	0	0	0	0
C12orf49	19.9238	18.9176	20.9301	26.4206	25.2824	27.5588	29.3519	28.0774	30.6264	32.5366	31.1737	33.8995	25.9423	24.764	27.1206
XPO7	14.5306	13.8952	15.166	18.9884	18.2749	19.7019	15.3037	14.623	15.9844	16.4225	15.7063	17.1387	17.388	16.6747	18.1013
ATOH8	1.12428	0.962125	1.28644	1.89422	1.68842	2.10002	1.06945	0.905197	1.2337	3.69854	3.38622	4.01087	2.40129	2.16086	2.64172
CFL2	12.8911	12.0477	13.7346	16.0224	15.0208	17.024	13.8459	12.8813	14.8106	14.4296	13.4886	15.3706	15.7451	14.7323	16.7579
SERBP1	34.7548	33.4445	36.0651	19.648	18.7892	20.5067	20.6399	19.7303	21.5495	21.2496	20.3098	22.1895	24.1126	23.0758	25.1493
LILRA5	0	0	0	0	0	0	0	0	0	0	0	0	0	0	0
CENPQ	4.15033	3.54029	4.76037	2.75652	2.27485	3.23819	1.98734	1.55065	2.42402	3.51407	2.92839	4.09975	4.05012	3.43201	4.66823
EPDR1	47.5382	45.1294	49.947	27.5792	25.9394	29.219	37.5885	35.5296	39.6475	34.0105	32.0591	35.962	39.1851	37.0654	41.3048
MIR218-1	0	0	0	0	0	0	0	0	0	0	0	0	0	0	0
LOC101929162	0.175953	0.0446734	0.307233	0.191619	0.0573633	0.325874	0.144111	0.0177206	0.270502	0.0742522	0	0.173378	0.09313	0	0.19653
PDLIM3	4.70252	4.16413	5.2409	6.27687	5.65347	6.90026	10.6296	9.73367	11.5256	11.4058	10.455	12.3567	11.7438	10.8001	12.6875
CLDN2	31.0616	29.299	32.8241	0.057908	0	0.122002	0.235367	0.116737	0.353998	0.364206	0.217033	0.511379	0.758593	0.554245	0.962941
DOCK2	0	0	0	0	0	0	0	0	0	0.00615862	0	0.0184759	0.00576998	0	0.0173099
TJP2	31.0587	29.8175	32.3	43.4669	41.7891	45.1447	21.6173	20.5689	22.6657	19.9879	18.9739	21.002	19.05	18.1026	19.9973
SRP14-AS1	2.03244	1.1389	2.92597	4.6741	3.37156	5.97664	4.08232	2.83702	5.32762	6.70479	5.09355	8.31603	5.36778	3.98532	6.75024
NIPAL1	0.346745	0.195413	0.498077	0.111704	0.0272637	0.196144	0.16212	0.0540399	0.270199	0.148657	0.0435407	0.253774	0.0522577	0	0.1126
CSPP1	6.32947	5.84334	6.81561	4.82953	4.4303	5.22875	6.30599	5.81534	6.79665	6.29681	5.78971	6.80392	6.32417	5.84043	6.80791
CHIAP2	0	0	0	0	0	0	0	0	0	0	0	0	0	0	0
CLEC12B	0	0	0	0	0	0	0	0	0	0	0	0	0	0	0
MIR1908	0	0	0	0	0	0	0	0	0	0	0	0	0	0	0
IER3IP1	34.1905	32.3078	36.0731	34.5228	32.6602	36.3854	34.4679	32.5057	36.4302	36.1972	34.1508	38.2436	36.0388	34.0527	38.0248
DCLRE1A	3.49186	3.14099	3.84274	1.65073	1.42048	1.88098	4.08939	3.69807	4.48071	3.77151	3.38616	4.15686	4.20427	3.81039	4.59816
MAP3K8	1.63275	1.342	1.92349	1.91669	1.60307	2.23031	1.55159	1.25756	1.84561	1.80326	1.48033	2.12619	1.51697	1.23583	1.79812
CALCB	0	0	0	0.0397855	0	0.119357	0.269269	0.0494117	0.489126	0.50899	0.202057	0.815922	1.21604	0.756421	1.67566
CEP57	8.61202	7.93558	9.28846	22.2517	20.965	23.5384	13.2661	12.3502	14.182	15.6973	14.6688	16.7257	16.9062	15.8499	17.9625
ATF3	8.08182	7.24818	8.91545	24.7558	23.1124	26.3992	37.3479	35.0564	39.6394	47.0991	44.3747	49.8235	50.7369	47.9504	53.5233
PIANP	0.0772188	0	0.160408	0.0124311	0	0.063724	0.224543	0.0994908	0.349595	0.260608	0.124669	0.396546	0.189974	0.0753308	0.304618
ARMC8	7.95523	7.39966	8.5108	7.09101	6.55956	7.62246	8.11089	7.54403	8.67775	7.57917	7.01384	8.14449	7.87217	7.30767	8.43667
ZSWIM8	5.27862	4.90841	5.64883	8.98532	8.49396	9.47669	7.54255	7.06925	8.01584	9.52315	8.98009	10.0662	8.65236	8.14967	9.15505
REG3A	0	0	0	0	0	0	0	0	0	0	0	0	0	0	0
KSR1	2.19422	1.93454	2.45389	1.7277	1.49996	1.95543	3.05303	2.73476	3.3713	3.45152	3.10882	3.79421	3.22742	2.90674	3.54809
WIPI1	4.76469	4.15073	5.37865	24.7755	23.4138	26.1372	13.6361	12.5611	14.7112	14.5255	13.3968	15.6542	10.3096	9.38948	11.2298
ZBTB11-AS1	2.52751	2.12856	2.92646	0.455021	0.288954	0.621087	3.12747	2.6637	3.59125	2.90689	2.45361	3.36018	2.08306	1.71083	2.4553
C6orf52	0.110812	0	0.457081	0.217288	0	0.644614	0.71529	0.0598057	1.37077	0.684722	0	1.37337	0.118613	0	0.534769
CORO1B	43.009	40.453	45.5651	55.7041	52.6194	58.7889	52.9841	49.9928	55.9753	53.1291	50.0836	56.1746	51.5938	48.6251	54.5625
DST	21.9636	21.3368	22.5904	10.4453	10.0768	10.8137	15.4673	14.9541	15.9805	14.4389	13.9473	14.9305	18.6749	18.1105	19.2394
SH3BGR	1.15619	0.699327	1.61305	4.24821	3.37938	5.11704	4.9079	3.91777	5.89804	5.54713	4.47843	6.61583	2.94541	2.20464	3.68618
CCDC74B	1.86581	1.39371	2.3379	1.79066	1.34957	2.23175	0.733651	0.415897	1.05141	1.8036	1.3031	2.3041	1.66551	1.21472	2.1163
BPTF	7.47209	7.099	7.84518	5.15423	4.84994	5.45852	8.26122	7.84874	8.6737	6.31833	5.96279	6.67387	6.7493	6.39073	7.10786
LOC101928790	0	0	0	0	0	0	0	0	0	0	0	0	0	0	0
IFI16	9.91722	9.12758	10.7069	27.7476	26.2415	29.2537	38.3573	36.3976	40.3169	34.0676	32.2547	35.8805	29.0099	27.4014	30.6183
LOC101929234	0	0	0	0.0829255	0	0.17868	0.0935743	0	0.201625	0	0	0	0.0301737	0	0.090521
SMYD4	5.26306	4.85315	5.67296	4.70881	4.32939	5.08822	5.65008	5.20658	6.09357	6.10736	5.64002	6.57471	5.81905	5.37842	6.25968
ZKSCAN1	13.4271	12.7376	14.1165	25.2931	24.0976	26.4886	25.2676	24.0551	26.4802	29.1931	27.8157	30.5705	25.905	24.675	27.1349
LINC01215	0	0	0	0	0	0	0	0	0	0	0	0	0	0	0
ANKRD44	1.13018	0.847052	1.4133	1.791	1.39124	2.19075	1.34742	1.1516	1.54324	0.982477	0.736773	1.22818	1.13263	0.916839	1.34842
MOCS3	6.80945	6.24338	7.37552	1.75726	1.47854	2.03598	8.47218	7.81683	9.12753	7.37613	6.75186	8.00039	7.84167	7.22296	8.46038
TAF4B	0.00711536	0	0.0213461	0	0	0	0	0	0	0	0	0	0	0	0
PUF60	145.861	141.366	150.357	105.884	102.473	109.295	101.655	98.0955	105.215	106.3	102.577	110.024	113.862	110.154	117.571
AKNA	2.30607	2.10151	2.51063	7.47749	7.11703	7.83796	17.2917	16.71	17.8735	15.8829	15.3165	16.4492	15.1439	14.6086	15.6792
PLA2G2A	0.0854156	0	0.308995	0	0	0	0	0	0	0	0	0	0.259277	0	0.550117
LOC102467655	0	0	0	0	0	0	0	0	0	0	0	0	0	0	0
MTMR12	3.76004	3.4425	4.07759	3.23806	2.95118	3.52495	5.03013	4.65032	5.40995	4.78643	4.40998	5.16288	4.87646	4.50881	5.24411
NPC1L1	1.87586	1.63417	2.11755	0.294969	0.204382	0.385555	0.0888117	0.0337173	0.143906	0.190915	0.111336	0.270494	0.157413	0.0870402	0.227787
ZNF322	2.34631	2.07187	2.62075	2.82357	2.51745	3.12968	5.33178	4.86691	5.79664	3.85247	3.46142	4.24352	3.33852	3.00419	3.67285
SNORD72	0	0	0	0	0	0	0	0	0	0	0	0	0	0	0
DLL1	0	0	0	0.0505389	0.00533554	0.0957423	0.114118	0.0404336	0.187803	0.200153	0.103064	0.297241	0.110335	0.039093	0.181577
LOC644050	0.0165032	0	0.0495095	0.398737	0.239098	0.558375	0.18004	0.0637904	0.296289	0.222871	0.0937082	0.352033	0.243743	0.113457	0.37403
TFAP2A	2.05722	1.76789	2.34655	1.85121	1.58211	2.12031	1.49155	1.23735	1.74575	1.30603	1.06514	1.54692	1.0246	0.816892	1.23232
LINC00251	0	0	0	0	0	0	0	0	0	0	0	0	0	0	0
CDKN1A	10.5029	9.55648	11.4492	39.4158	37.178	41.6535	32.5899	30.5892	34.5906	24.2863	22.6258	25.9469	18.4354	17.0761	19.7947
HCG22	0	0	0	0	0	0	0	0	0	0	0	0	0	0	0
ERG	0	0	0	0.0229567	0	0.11384	0.0156896	0	0.102912	0	0	0	0	0	0
OSBP2	6.80525	6.26181	7.34869	5.0806	4.6343	5.52691	11.1589	10.4239	11.8938	7.64574	7.04886	8.24263	4.1609	3.74473	4.57708
LOC284798	0	0	0	0	0	0	0	0	0	0	0	0	0.0306811	0	0.0945992
VPS37A	5.35331	4.89857	5.80805	7.58502	7.02239	8.14765	7.73642	7.14213	8.33072	7.28862	6.71232	7.86491	8.60823	7.98388	9.23258
ASAH2	0.771184	0.545872	0.996496	0.420111	0.255841	0.58438	0.88259	0.629553	1.13563	0.556205	0.352657	0.759753	0.795706	0.560762	1.03065
ZNF818P	0	0	0	0	0	0	0	0	0	0	0	0	0	0	0
TRIP4	11.6144	10.699	12.5298	10.652	9.78568	11.5184	14.8957	13.8108	15.9807	16.5039	15.3455	17.6623	14.1163	13.0799	15.1527
MIR520A	0	0	0	0	0	0	0	0	0	0	0	0	0	0	0
LOC101927539	0	0	0	0.053791	0	0.129969	0.03035	0	0.09105	0	0	0	0	0	0
SNHG21	6.86317	5.38062	8.34572	6.41806	5.0976	7.73853	9.6388	7.84138	11.4362	8.12278	6.46304	9.78253	7.35352	5.88436	8.82269
LOC100506384	0	0	0	0	0	0	0	0	0	0	0	0	0	0	0
LZTR1	9.35519	8.81044	9.89994	9.1397	8.6103	9.6691	11.3859	10.7571	12.0148	11.3282	10.6933	11.9631	12.9448	12.289	13.6007
BACH2	0.509847	0.420101	0.599593	0.554553	0.462675	0.64643	1.75854	1.57514	1.94195	1.18922	1.04255	1.3359	1.2504	1.10753	1.39326
PEX5L	0.00754362	0	0.0292694	0.014556	0	0.0387307	0.0164372	0	0.0433761	0.0212019	0	0.0506024	0.0437014	0.00930656	0.0780962
MIR4294	0	0	0	0	0	0	0	0	0	0	0	0	0	0	0
RAB8B	3.59466	3.27747	3.91185	6.78089	6.35264	7.20913	5.02258	4.63005	5.41511	4.73447	4.34572	5.12322	4.95405	4.57084	5.33726
PPP2R4	67.4601	64.9781	69.942	34.0694	32.5012	35.6377	62.9906	60.6719	65.3092	66.1495	63.68	68.619	59.085	56.7748	61.3952
MIR572	0	0	0	0	0	0	0	0	0	0	0	0	0	0	0
CCDC179	0	0	0	0	0	0	0	0	0	0	0	0	0	0	0
PIP4K2C	17.3726	16.2475	18.4978	34.2182	32.3615	36.075	29.8477	28.1412	31.5542	28.2843	26.6291	29.9395	27.3104	25.7426	28.8783
OR1L1	0	0	0	0	0	0	0	0	0	0	0	0	0	0	0
LOC101927907	0	0	0	0	0	0	0	0	0	0	0	0	0	0	0
CXorf49B	0	0	0	0	0	0	0	0	0	0	0	0	0.00703959	0	0.0492771
LOC101927274	0	0	0	0	0	0	0	0	0	0	0	0	0	0	0
SOHLH1	0.0369258	0	0.122073	0.0266629	0	0.110584	0	0	0	0	0	0	0	0	0
LOC100506526	0	0	0	0	0	0	0	0	0	0	0	0	0	0	0
LIG4	1.52989	1.28808	1.77171	1.17029	0.965697	1.37489	2.21867	1.92023	2.5171	1.80993	1.53751	2.08234	1.76004	1.49667	2.02342
ANAPC10	4.26103	3.55111	4.97096	4.76507	4.02487	5.50527	4.73995	3.9802	5.49971	5.38427	4.54199	6.22656	6.2383	5.35563	7.12097
UBE2DNL	0	0	0	0	0	0	0	0	0	0	0	0	0	0	0
PNMA3	0.00947462	0	0.0383469	0	0	0	0.00997276	0	0.0444504	0	0	0	0.0099847	0	0.0403061
SNORD91A	0	0	0	0	0	0	0	0	0	0	0	0	0	0	0
FLOT1	0	0	0	0	0	0	0	0	0	0	0	0	0	0	0
ADH1A	0	0	0	0	0	0	0.0279875	0	0.107872	0	0	0	0	0	0
LOC285740	0	0	0	0.0253906	0	0.121944	0.0573076	0	0.178668	0	0	0	0.0179383	0	0.104509
FAM218A	0.233086	0.108496	0.357675	0.112635	0.027491	0.197779	0.272451	0.130465	0.414436	0.149895	0.0439034	0.255888	0.122951	0.0300088	0.215894
ASMT	0	0	0	0.0795711	0	0.240441	0.0897562	0	0.27346	0.0462718	0	0.208419	0.0311649	0	0.136205
CXCR2P1	0	0	0	0	0	0	0	0	0	0	0	0	0	0	0
MROH7	0	0	0	0	0	0	0.0249638	0	0.0775251	0.0188439	0	0.0670517	0.0120505	0	0.050871
MROH7-TTC4	8.61539e-52	0	0.0189624	4.3081e-33	0	0.0182206	3.13333e-10	0	0.0206233	0.0158266	0	0.0471869	0.0205437	0	0.0536141
SLC2A12	0.287456	0.204051	0.370861	0.283145	0.201957	0.364333	0.274043	0.188808	0.359277	0.296223	0.206333	0.386114	0.391075	0.290055	0.492095
GNA13	25.1519	23.884	26.4198	47.7141	45.5088	49.9194	33.3704	31.7364	35.0044	29.8816	28.384	31.3791	27.5169	26.1339	28.8999
SNRNP27	16.1613	14.716	17.6067	20.4816	18.8671	22.0961	20.0388	18.3625	21.7151	19.7206	18.0173	21.4239	21.0065	19.2852	22.7279
AGAP6	3.8713	3.42525	4.31734	6.02368	5.47676	6.5706	4.34543	3.85304	4.83782	4.49329	3.98266	5.00391	4.95404	4.43637	5.4717
VARS	0	0	0	0	0	0	0	0	0	0	0	0	0	0	0
KCNAB1-AS2	0	0	0	0	0	0	0	0	0	0	0	0	0	0	0
TBX1	0.0524551	0	0.147058	0.0676047	0	0.173328	0.0763098	0	0.187314	0.106818	0	0.239653	0.0278779	0	0.125411
LINC00446	0	0	0	0	0	0	0	0	0	0	0	0	0	0	0
SMARCD3	3.67199	3.07446	4.26951	3.37881	2.8114	3.94621	1.79533	1.35785	2.23281	2.5358	2.01584	3.05577	2.06685	1.60358	2.53011
OR13H1	0	0	0	0	0	0	0	0	0	0	0	0	0	0	0
BRD2	33.9818	32.6779	35.2856	27.9781	26.7977	29.1585	31.8295	30.5309	33.1281	27.7091	26.5305	28.8878	27.8839	26.69	29.0778
MIR3610	0	0	0	0	0	0	0	0	0	0	0	0	0	0	0
PDE11A	0.134834	0.0737175	0.19595	0.00342243	0	0.0398959	0.0888908	0.0295094	0.148272	0.0797625	0.0214879	0.138037	0.130759	0.0680952	0.193423
MIR33A	0	0	0	0	0	0	0	0	0	0	0	0	0	0	0
TAS2R19	0.295664	0.0542554	0.537074	0.382909	0.112151	0.653666	0	0	0	0.779011	0.362612	1.19541	0.31349	0.0575265	0.569454
USP1	16.0909	15.0977	17.084	7.42112	6.83835	8.00389	12.3816	11.5358	13.2273	13.706	12.7854	14.6265	15.5568	14.5706	16.5429
LOC643711	0.0118861	0	0.0642428	0	0	0	0.0129596	0	0.0699977	0.0267403	0	0.0914469	0.0375915	0	0.104456
POLR2M	8.22824	7.61026	8.84621	10.7241	9.99045	11.4577	11.9378	11.1239	12.7517	11.5846	10.7711	12.3981	11.8135	11.0035	12.6234
MAPK11	4.81008	4.23462	5.38553	4.45766	3.89178	5.02354	5.22229	4.59609	5.84849	6.10631	5.41292	6.79969	6.85439	6.13504	7.57375
PSMB9	0	0	0	0	0	0	0	0	0	0	0	0	0	0	0
PAMR1	0	0	0	0	0	0	0.0136752	0	0.0661807	0	0	0	0.105881	0.0239811	0.187781
NMNAT2	0.0482613	0.00962673	0.086896	0.180449	0.112569	0.24833	0.336117	0.240408	0.431826	0.23555	0.151415	0.319685	0.188238	0.115936	0.26054
PRSS3P2	0	0	0	0	0	0	0	0	0	0	0	0	0	0	0
KLHL13	0.135508	0.0442887	0.226728	0.502041	0.349807	0.654275	0.305925	0.173769	0.43808	0.580329	0.402135	0.758524	1.42278	1.15852	1.68705
ITGA10	0.791068	0.647239	0.934897	0.251313	0.171373	0.331252	0.26958	0.18171	0.357449	0.153715	0.0866282	0.220802	0.301761	0.21019	0.393331
LOC148413	6.62885	5.81966	7.43803	4.48785	3.8444	5.13131	9.87369	8.82149	10.9259	9.3779	8.34288	10.4129	8.78189	7.81141	9.75238
MAGEB18	0	0	0	0	0	0	0	0	0	0	0	0	0	0	0
LOC728554	30.3042	28.7305	31.8778	19.6552	18.402	20.9085	17.6287	16.3728	18.8847	21.1226	19.7157	22.5294	20.621	19.2803	21.9618
AFM	0.110014	0.020188	0.199841	0.0531765	0	0.114579	0.140054	0.0341831	0.245925	0.0206388	0	0.0619164	0.212838	0.084492	0.341185
DOK6	0	0	0	0.00714745	0	0.0172696	0.00403558	0	0.0121067	0.00416413	0	0.0124924	0.003901	0	0.011703
CNOT10	10.4543	9.61443	11.2941	7.46443	6.80941	8.11945	8.59002	7.82653	9.35351	8.30693	7.54133	9.07254	10.0579	9.22757	10.8883
MIR5197	0	0	0	0	0	0	0	0	0	0	0	0	0	0	0
ABCC4	2.83997	2.54031	3.13964	1.97935	1.73392	2.22477	2.89509	2.58365	3.20654	3.33492	2.98388	3.68596	2.84974	2.54556	3.15393
LINC00474	0	0	0	0	0	0	0	0	0	0	0	0	0	0	0
DNAI1	0	0	0	0	0	0	0.0149102	0	0.0555156	0	0	0	0.0144173	0	0.0536802
ZDBF2	0	0	0	0	0	0	0	0	0	0	0	0	0	0	0
NR1H3	9.45561	8.52541	10.3858	9.28046	8.37762	10.1833	7.88435	7.00014	8.76857	8.49754	7.5719	9.42317	9.67937	8.71595	10.6428
EIF4E2	45.9366	42.7632	49.11	22.3143	20.2945	24.3342	26.8012	24.5238	29.0787	23.7147	21.5662	25.8633	28.0598	25.7454	30.3741
NFYB	7.85689	7.29625	8.41752	8.00453	7.44626	8.56279	7.17372	6.61261	7.73482	7.2508	6.67882	7.82278	7.12901	6.57905	7.67896
KCNK9	0.0421349	0	0.098787	0.010171	0	0.049704	0.0114832	0	0.0561226	0.0347426	0	0.0994733	0.0111025	0	0.0542559
LINC00163	0	0	0	0	0	0	0	0	0	0	0	0	0	0	0
PPP1R18	0	0	0	0	0	0	0	0	0	0	0	0	0	0	0
SPR	113.94	110.454	117.426	48.7977	46.5603	51.0351	69.9376	67.0921	72.7831	72.1561	69.2207	75.0915	85.1614	82.073	88.2499
SNORD35A	0	0	0	0	0	0	0	0	0	0	0	0	0	0	0
OXGR1	0	0	0	0	0	0	0	0	0	0.0177133	0	0.0531399	0	0	0
LOC101927900	0	0	0	0	0	0	0	0	0	0	0	0	0	0	0
PLEC	318.154	310.606	325.703	183.287	178.529	188.045	282.784	275.608	289.961	294.154	286.931	301.376	307.027	299.44	314.614
DDX6	20.9404	19.9871	21.8938	17.3348	16.3984	18.2711	24.4852	23.3426	25.6278	20.6223	19.6588	21.5858	21.0456	20.0173	22.0739
NSUN6	2.79698	2.38635	3.20761	1.99124	1.65466	2.32782	2.50476	2.10368	2.90584	2.60604	2.18963	3.02245	2.98096	2.54414	3.41778
LRRC29	0.151951	0	0.310427	0.500365	0.241289	0.759441	0.516874	0.255143	0.778604	0.68587	0.382219	0.989522	0.923564	0.569385	1.27774
DENND1A	9.11935	8.35577	9.88293	12.7021	11.785	13.6191	10.3387	9.5052	11.1723	11.4811	10.5869	12.3753	10.5899	9.80067	11.3791
RRAS2	17.4595	16.2122	18.7069	21.2847	19.8813	22.6881	29.1089	27.2879	30.9298	24.0752	22.4759	25.6746	30.1111	28.2729	31.9493
AAAS	29.1315	27.2431	31.0198	21.3434	19.8271	22.8597	27.5489	25.7135	29.3844	28.018	26.1005	29.9355	27.5874	25.7466	29.4281
SLC13A4	0.0605767	0.00639525	0.114758	0.0468041	0	0.0936308	0.0792598	0.0145445	0.143975	0.0272568	0	0.0658574	0.0638632	0.00674222	0.120984
SCAMP3	141.727	136.025	147.429	166.882	160.528	173.237	139.826	134.055	145.597	151.173	144.974	157.372	138.911	133.197	144.625
HCG23	0	0	0	0	0	0	0	0	0	0	0	0	0	0	0
SNORD104	0	0	0	0	0	0	0	0	0	0	0	0	0	0	0
PRAMEF20	0	0	0	0	0	0	0	0	0	0	0	0	0	0	0
EFEMP2	0.916224	0.651787	1.18066	1.72017	1.36412	2.07622	1.46108	1.11287	1.80929	1.38819	1.04462	1.73177	1.00168	0.720382	1.28297
PON1	0.0213264	0	0.0639793	0.0206261	0	0.0618783	0.0232797	0	0.0698392	0.048025	0	0.116037	0.0675457	0	0.145541
MFNG	0.443267	0.258914	0.62762	0.39545	0.221077	0.569824	0.687997	0.449136	0.926859	0.633152	0.39932	0.866984	0.575562	0.359165	0.791959
PTPLA	6.91444	5.98369	7.84518	3.02299	2.42678	3.6192	4.43763	3.67084	5.20441	4.38862	3.61203	5.1652	3.94064	3.22844	4.65284
ASB16	0.691709	0.454304	0.929113	0.312915	0.157038	0.468792	0.931269	0.644658	1.21788	0.791095	0.52665	1.05554	0.660365	0.42744	0.893289
LINC01015	0	0	0	0	0	0	0	0	0	0	0	0	0	0	0
LGALS8	4.59274	4.23922	4.94626	7.87596	7.37212	8.37981	8.14196	7.62263	8.66128	6.06406	5.61707	6.51105	6.11236	5.67512	6.54959
RARRES1	13.9624	12.5214	15.4034	4.99504	4.12566	5.86442	4.06736	3.28762	4.8471	7.20113	6.11291	8.28935	5.44077	4.54258	6.33896
FRMD3	3.01689	2.67495	3.35884	6.07815	5.53605	6.62024	6.01564	5.51619	6.51508	6.01638	5.45344	6.57932	7.93818	7.31708	8.55929
MIR432	0	0	0	0	0	0	0	0	0	0	0	0	0	0	0
KIAA1407	0.550222	0.409475	0.690969	1.24066	1.03739	1.44394	1.55541	1.31343	1.79738	1.41627	1.18185	1.6507	1.39958	1.17402	1.62514
BLZF1	6.49131	5.79653	7.18608	5.94794	5.29626	6.59962	7.55995	6.77247	8.34743	6.0367	5.33533	6.73806	6.68349	5.96093	7.40605
FAHD2B	0.17357	0	0.347307	0.198703	0.017904	0.379502	0.109225	0	0.256797	0.12746	0	0.290441	0.310524	0.0994752	0.521573
TRAT1	0	0	0	0	0	0	0	0	0	0	0	0	0	0	0
OR5AS1	0	0	0	0	0	0	0	0	0	0	0	0	0	0	0
MAP4K3	11.7232	11.0302	12.4162	15.8913	15.0339	16.7487	13.1582	12.3641	13.9523	11.37	10.65	12.0899	12.0135	11.2823	12.7446
NKX2-4	0	0	0	0	0	0	0	0	0	0	0	0	0	0	0
MRPL18	71.9655	68.3998	75.5312	38.3133	35.7279	40.8987	44.0576	41.1105	47.0046	42.8455	39.8996	45.7915	45.7906	42.8364	48.7449
SLA2	0.0852693	0.00481985	0.165719	0.013729	0	0.05786	0.0774955	0	0.158159	0.0959389	0.00565312	0.186225	0.0879687	0.00549948	0.170438
LOC641746	0	0	0	0	0	0	0	0	0	0	0	0	0	0	0
SPARCL1	0.620187	0.43784	0.802535	0.255724	0.133046	0.378401	0.245388	0.113358	0.377418	0.253079	0.120849	0.385309	0.181466	0.0704543	0.292478
RAB23	2.70349	2.40341	3.00357	2.99823	2.68751	3.30895	4.34732	3.94122	4.75341	3.05716	2.71709	3.39723	5.07273	4.63654	5.50892
PLEKHD1	0.0410146	0	0.0990988	0	0	0	0	0	0	0	0	0	0	0	0
UTRN	3.15182	2.96907	3.33457	3.00286	2.8279	3.17782	2.72467	2.54614	2.90321	2.51599	2.34196	2.69003	3.06191	2.87709	3.24674
ABCA8	0	0	0	0	0	0	0.0127504	0	0.0388148	0.013156	0	0.0405225	0.0369845	0.000507045	0.073462
C16orf3	0.387469	0.129156	0.645782	0.250662	0.0459973	0.455327	0.895311	0.483935	1.30669	0.874492	0.46198	1.287	0.729664	0.364832	1.0945
SCLT1	3.04559	2.66791	3.42328	0.80012	0.609521	0.990718	1.99354	1.67833	2.30874	1.81247	1.5072	2.11775	1.93955	1.63383	2.24526
CYP2R1	3.16107	2.61695	3.70519	5.55013	4.82608	6.27419	12.5915	11.4488	13.7342	9.57236	8.55855	10.5862	10.4354	9.41822	11.4526
NBPF25P	1.70464	1.37581	2.03346	1.7828	1.46482	2.10078	2.25279	1.86005	2.64553	1.95333	1.58165	2.32501	1.89236	1.53951	2.2452
IZUMO4	0.810896	0.409566	1.21223	0.365607	0.0912072	0.640007	0.295918	0.0185408	0.573296	0.713391	0.317468	1.10931	0.71602	0.324166	1.10787
ABHD16A	0	0	0	0	0	0	0	0	0	0	0	0	0	0	0
TCL1B	0	0	0	0	0	0	0.0764718	0	0.18477	0.0394283	0	0.118285	0.0739908	0	0.178776
TMEM63A	4.64532	4.21961	5.07104	7.88853	7.30301	8.47404	6.40357	5.86788	6.93926	6.95407	6.38358	7.52456	6.96559	6.4079	7.52328
CIB2	2.47744	1.96759	2.9873	5.82728	5.05913	6.59544	3.59831	2.96333	4.2333	4.04012	3.35389	4.72636	2.5989	2.06886	3.12895
MICA	11.0125	9.81018	12.2148	11.6857	10.4769	12.8945	6.39895	5.48376	7.31414	6.84262	5.87777	7.80746	5.88444	5.02113	6.74775
SASH1	1.70281	1.53168	1.87395	3.44612	3.20513	3.68711	2.70162	2.47346	2.92978	3.14243	2.89451	3.39035	2.70201	2.47825	2.92577
PRKAG2	9.45797	8.61917	10.2968	9.49737	8.71141	10.2833	12.2772	11.2921	13.2622	11.7847	10.8293	12.7401	12.5982	11.6218	13.5746
NOL4	0	0	0	0	0	0	0	0	0	0	0	0	0	0	0
PDZRN3	0.00819055	0	0.0245717	0	0	0	0	0	0	0.00920973	0	0.0276292	0	0	0
ST6GAL2	0	0	0	0	0	0	0	0	0	0	0	0	0	0	0
MIR6885	0	0	0	0	0	0	0	0	0	0	0	0	0	0	0
SPAG17	0	0	0	0	0	0	0	0	0	0.00523731	0	0.0201839	0.0343462	0.00656637	0.0621261
TRABD	21.5025	20.3369	22.6681	20.1384	19.0329	21.2439	19.7494	18.5899	20.909	20.7896	19.5821	21.9971	18.8876	17.7733	20.0018
AP1B1	18.541	17.4858	19.5963	10.9542	10.2063	11.7022	12.0637	11.2451	12.8823	14.7663	13.8369	15.6958	15.3865	14.4304	16.3426
NBPF25P	5.92661	5.33668	6.51653	7.66859	7.01646	8.32071	8.81872	8.05935	9.57808	6.37289	5.72812	7.01766	8.20035	7.48167	8.91904
SEBOX	0.198306	0	0.479143	0	0	0	0	0	0	0	0	0	0.105945	0	0.317834
PCDH11Y	0	0	0	0	0	0	0	0	0	0	0	0	0	0	0
LOC644961	0.706804	0.512132	0.901476	0.747171	0.547556	0.946785	0.596264	0.407657	0.784871	0.600131	0.409236	0.791025	0.393738	0.244919	0.542557
VSTM5	0	0	0	0	0	0	0.0998947	0	0.299684	0.10289	0	0.308669	0.193634	0	0.467857
SNORD102	0	0	0	0	0	0	0	0	0	0	0	0	0	0	0
LOC283194	0	0	0	0	0	0	0	0	0	0	0	0	0	0	0
CCDC51	13.6627	12.4308	14.8946	13.3591	12.1673	14.5508	13.7952	12.5295	15.0609	16.7679	15.347	18.1888	14.8821	13.5968	16.1674
LOC441455	0	0	0	0	0	0	0	0	0	0	0	0	0	0	0
DXO	0	0	0	0	0	0	0	0	0	0	0	0	0	0	0
SNORD84	0	0	0	0	0	0	0	0	0	0	0	0	0	0	0
NFU1	15.7815	14.1013	17.4617	20.9597	19.0207	22.8987	22.7288	20.5853	24.8723	22.553	20.4046	24.7015	19.719	17.7552	21.6828
BEST3	0.145578	0.00373631	0.287419	0.0911425	0	0.208384	0.29286	0.1176	0.468119	0.0959437	0	0.214761	0.243714	0.0900368	0.397391
TOPORS-AS1	9.81897	7.73986	11.8981	15.7717	13.142	18.4014	12.1043	9.67369	14.5348	15.268	12.4976	18.0383	15.3888	12.6696	18.1079
ABHD16A	0	0	0	0	0	0	0	0	0	0	0	0	0	0	0
TANGO2	10.9711	10.0883	11.8539	12.1912	11.2662	13.1162	14.8981	13.7972	15.999	15.5389	14.4309	16.647	14.1416	13.1095	15.1738
MICA	0	0	0	0	0	0	0	0	0	0	0	0	0	0	0
CNOT6	7.90205	7.48868	8.31543	4.76164	4.44318	5.08009	8.3321	7.88644	8.77775	7.77283	7.33672	8.20893	6.57114	6.18343	6.95885
MPP3	3.21079	2.78366	3.63792	1.30321	1.04268	1.56374	2.4521	2.0682	2.83599	2.24866	1.87599	2.62134	3.17882	2.74403	3.61362
MIR374C	0	0	0	0	0	0	0	0	0	0	0	0	0	0	0
APOM	0.274926	0	0.638284	0.535676	0.0947305	0.976622	0.599275	0.119485	1.07906	1.47274	0.741814	2.20367	0.694398	0.188525	1.20027
IL15RA	3.82614	3.20651	4.44577	5.22293	4.49756	5.9483	5.05462	4.31892	5.79032	5.94228	5.12527	6.75929	6.35689	5.54032	7.17345
HOXA5	2.25387	1.79958	2.70815	0.880941	0.600724	1.16116	2.70929	2.19029	3.2283	1.89718	1.45334	2.34101	1.39436	1.02184	1.76688
SNORA48	0	0	0	0	0	0	0	0	0	0	0	0	0	0	0
NR3C2	0.0340299	0.00153839	0.0665214	0.142294	0.0840462	0.200542	0.1186	0.0596052	0.177594	0.0956367	0.0427344	0.148539	0.203827	0.128685	0.27897
MIR125A	0	0	0	0	0	0	0	0	0	0	0	0	0	0	0
SNORD105B	0	0	0	0	0	0	0	0	0	0	0	0	0	0	0
SEPT4	0.985971	0.663735	1.30821	0.651415	0.38473	0.918099	0.854808	0.530729	1.17889	0.918418	0.584731	1.2521	1.05723	0.716602	1.39786
DKFZP434I0714	0.384396	0.246571	0.522221	0.258732	0.148128	0.369336	1.23191	0.974124	1.48969	0.982684	0.74977	1.2156	1.00692	0.777845	1.23599
NCOA4	31.7023	30.1266	33.2781	26.393	25.0791	27.7069	29.0216	27.5309	30.5124	26.9723	25.505	28.4397	25.966	24.5531	27.379
WDSUB1	2.23904	1.79588	2.68221	6.47913	5.7104	7.24787	6.95564	6.12569	7.7856	5.58247	4.82895	6.33599	7.53263	6.6738	8.39146
UNG	45.0624	42.7143	47.4105	24.9904	23.3499	26.6309	21.6323	20.1407	23.1239	33.9829	32.068	35.8978	42.0998	39.9438	44.2558
MIR1184-1	0	0	0	0	0	0	0	0	0	0	0	0	0	0	0
TRPT1	10.5065	9.11055	11.9025	18.6643	16.8196	20.5089	12.9091	11.3095	14.5086	13.9883	12.2535	15.7231	17.49	15.6539	19.3262
THRSP	0	0	0	0	0	0	0.0753158	0	0.205767	0.0776653	0	0.212186	0.109307	0	0.255049
IL37	0.189504	0	0.628367	0.279249	0	0.682441	0.202326	0	0.652462	0.0695065	0	0.367704	0.42543	0	0.964299
PRKD3	8.02158	7.59358	8.44958	6.09911	5.73255	6.46568	6.74905	6.33875	7.15935	8.01181	7.55848	8.46514	7.62071	7.19368	8.04773
CD1C	0	0	0	0	0	0	0	0	0	0.0307763	0	0.0743614	0	0	0
REEP6	6.77431	5.88107	7.66756	19.1248	17.6614	20.5883	10.4865	9.33598	11.6371	14.2057	12.8474	15.5641	12.6616	11.426	13.8973
ATM	4.91959	4.69849	5.14069	6.70537	6.45187	6.95887	6.49067	6.22563	6.7557	5.7681	5.5143	6.02191	6.36158	6.10363	6.61952
INTS6	2.15308	1.89036	2.4158	1.80715	1.60279	2.01152	1.93899	1.716	2.16197	1.66712	1.43867	1.89557	2.09058	1.84236	2.33879
GAS6-AS1	0	0	0	0.241187	0.00479472	0.477579	0.27199	0.00549531	0.538484	0.672925	0.268548	1.0773	0.157969	0	0.368595
HIRA	9.63068	9.05506	10.2063	1.76666	1.5224	2.01093	10.2395	9.62084	10.8581	11.2091	10.5526	11.8656	10.022	9.41928	10.6247
MIR4790	0	0	0	0	0	0	0	0	0	0	0	0	0	0	0
LINC00260	0.562506	0.297163	0.827849	0.48432	0.24216	0.72648	0.204927	0.0376047	0.372248	0.352222	0.124797	0.579648	0.396512	0.166717	0.626306
NID1	23.0935	22.3663	23.8208	26.1323	25.372	26.8927	18.0605	17.3914	18.7296	18.8471	18.1527	19.5416	16.4467	15.8187	17.0747
PRUNE2	0.158415	0.117133	0.199698	0.127731	0.0917147	0.163747	0.367678	0.303183	0.432173	0.45236	0.379691	0.525028	0.278856	0.223463	0.334249
PLEKHH1	0.986512	0.837162	1.13586	0.881986	0.743712	1.02026	1.77656	1.56283	1.99029	1.40748	1.21693	1.59803	1.10513	0.942809	1.26745
HIST1H1B	0.237256	0	0.474627	0	0	0	0	0	0	0	0	0	0.0629875	0	0.188963
TPI1	308.337	294.527	322.148	186.879	178.039	195.719	169.339	160.983	177.694	198.001	188.449	207.554	210.352	200.425	220.278
GORASP2	45.1473	43.117	47.1776	48.4385	46.3571	50.5198	37.3698	35.5598	39.1799	43.9087	41.8616	45.9558	39.4871	37.6197	41.3545
SNORA36A	0	0	0	0	0	0	0	0	0	0	0	0	0	0	0
NPSR1-AS1	0	0	0	0	0	0	0	0	0	0	0	0	0	0	0
BREA2	0.0851883	0	0.205831	0.867923	0.489131	1.24672	0.326324	0.0796463	0.573002	0.0961277	0	0.232262	0.0451157	0	0.135347
PSMF1	30.9205	29.2473	32.5936	30.3035	28.6689	31.9381	36.5504	34.6052	38.4956	39.8278	37.7309	41.9246	34.6337	32.784	36.4834
PHLPP2	1.67955	1.50184	1.85727	1.19346	1.04782	1.33909	1.46021	1.29085	1.62957	1.24552	1.08609	1.40496	1.48259	1.31426	1.65092
CLIC1	0	0	0	0	0	0	0	0	0	0	0	0	0	0	0
PKIG	12.5332	11.1726	13.8938	28.5718	26.3783	30.7653	28.9055	26.6174	31.1936	37.3439	34.6447	40.0431	24.4444	22.3838	26.505
ACSS1	10.8442	10.0605	11.6279	5.10754	4.62383	5.59125	8.73903	8.03572	9.44233	9.33649	8.59469	10.0783	9.42503	8.70359	10.1465
DIABLO	36.2725	34.4177	38.1273	27.4726	25.9237	29.0215	30.6216	28.9212	32.322	31.0309	29.3143	32.7475	29.7616	28.0857	31.4375
ZNF28	1.43568	1.21567	1.6557	1.35631	1.14591	1.5667	2.16882	1.88259	2.45504	1.67402	1.42116	1.92688	2.05672	1.78277	2.33067
MSH4	0.0105825	0	0.0317474	0	0	0	0.0461456	0	0.0923135	0.0238044	0	0.0575158	0.0780778	0.0190565	0.137099
DUSP1	11.0597	10.1558	11.9636	54.4508	52.5009	56.4008	6.34422	5.63043	7.05801	6.34112	5.62067	7.06157	10.5938	9.68351	11.5042
PSMA2	87.9999	84.952	91.0479	52.9035	50.5785	55.2285	55.2049	52.6819	57.728	54.098	51.5618	56.6341	67.3252	64.5852	70.0652
PF4	0.845678	0.422839	1.26852	0.873233	0.449653	1.29681	0.810899	0.377455	1.24434	0.895579	0.428856	1.3623	1.0093	0.533199	1.48541
B4GALT2	15.4798	14.2945	16.6651	15.344	14.1625	16.5256	13.3567	12.2404	14.4731	17.9534	16.5768	19.3299	14.7668	13.5963	15.9372
HLA-F-AS1	0.290325	0.0783376	0.502312	0.965231	0.652636	1.27783	0.354339	0.102685	0.605993	0.779036	0.286985	1.27109	0.71119	0.414174	1.00821
CCDC23	17.1838	15.0379	19.3297	14.156	12.25	16.062	15.5111	13.3969	17.6252	15.7887	13.6218	17.9557	17.0665	14.8706	19.2624
WIBG	27.3628	25.2139	29.5117	20.6787	18.8831	22.4742	23.6729	21.6311	25.7146	28.703	26.3523	31.0538	24.9973	22.8986	27.0959
ZNF721	2.82689	2.51555	3.13824	1.83734	1.59625	2.07843	4.14917	3.74601	4.55232	2.66753	2.35059	2.98447	3.27431	2.92817	3.62045
SNHG16	54.4477	51.9784	56.917	54.8215	52.386	57.257	46.323	44.147	48.4991	45.1574	42.9842	47.3306	51.2343	48.8763	53.5923
SP2	8.83091	8.19866	9.46317	9.61033	8.95925	10.2614	9.81073	9.11387	10.5076	8.61727	7.95404	9.28049	7.83394	7.2212	8.44669
PSMB2	20.8487	19.6978	21.9996	13.2443	12.4259	14.0627	16.543	15.556	17.5299	18.773	17.6776	19.8685	17.5998	16.5711	18.6285
PSMD12	42.3785	39.802	44.955	22.1168	20.4911	23.7424	28.9291	26.905	30.9532	29.4554	27.3859	31.5249	30.2591	28.1948	32.3234
KRT4	3.61359	3.11277	4.11441	0.0652814	0	0.130594	0.0368449	0	0.0890241	0.114024	0.0209239	0.207125	0.178151	0.0631211	0.293181
RPL13	60.863	58.4404	63.2857	113.434	108.814	118.053	80.5787	77.3111	83.8464	89.5887	85.957	93.2204	85.8584	82.3773	89.3394
ZNF593	53.1795	49.0121	57.3469	50.0202	46.0349	54.0054	50.2229	45.9551	54.4908	46.8297	42.6758	50.9836	53.1072	48.8166	57.3978
IGFBP7	0	0	0	0	0	0	0	0	0	0	0	0	0	0	0
IL12A	0.805497	0.506509	1.10448	1.42946	1.03292	1.82599	1.02652	0.669714	1.38332	1.02846	0.665474	1.39144	0.822748	0.511964	1.13353
COL20A1	0	0	0	0	0	0	0.00890119	0	0.0267036	0	0	0	0.0086055	0	0.0258165
NUTM2G	0.54454	0.390888	0.698191	0.277413	0.166206	0.388619	0.407753	0.265349	0.550158	0.494043	0.338683	0.649403	0.331263	0.204324	0.458202
MYOG	0	0	0	0	0	0	0	0	0	0	0	0	0	0	0
FADS2	78.9253	75.3043	82.5464	21.1954	19.9755	22.4152	10.7642	9.95205	11.5763	9.97927	9.19076	10.7678	8.48081	7.81236	9.14925
BAZ1A	13.015	12.3474	13.6825	6.35655	5.93857	6.77453	8.74636	8.21883	9.2739	8.23026	7.70345	8.75708	8.80972	8.26956	9.34988
UBE2D2	29.1048	27.4121	30.7975	33.5118	31.661	35.3626	32.1607	30.3216	33.9997	36.0098	34.0173	38.0023	34.1369	32.2409	36.0329
PRSS8	0.0568624	0	0.122521	1.3194	1.00314	1.63567	0.268893	0.119738	0.418048	0.533405	0.31985	0.74696	0.520089	0.315322	0.724855
HCG14	0	0	0	0	0	0	0	0	0	0	0	0	0	0	0
RPF2	9.55161	8.83787	10.2653	6.41776	5.86556	6.96996	11.9992	11.1445	12.8539	10.9758	10.1592	11.7925	12.3647	11.4971	13.2323
TMEM114	0	0	0	0	0	0	0	0	0	0	0	0	0	0	0
C19orf24	69.9204	66.1727	73.6681	33.1391	30.592	35.6862	46.0207	42.8288	49.2125	49.0675	45.7135	52.4214	53.2462	49.8745	56.6178
MIR3190	0	0	0	0	0	0	0	0	0	0	0	0	0	0	0
NDUFA12	224.329	211.555	237.103	193.211	181.79	204.632	223.221	210.089	236.352	201.869	189.389	214.348	202.54	190.332	214.748
IMP4	70.69	67.3225	74.0574	56.0445	53.0862	59.0028	53.6142	50.5387	56.6897	58.9736	55.6882	62.259	58.7095	55.5242	61.8947
PFKFB2	5.03406	4.65417	5.41395	8.07249	7.56285	8.58212	5.97612	5.53884	6.41339	5.62318	5.19667	6.0497	4.64742	4.27889	5.01596
OR7E37P	0.0672223	0	0.162422	0.195411	0.0358586	0.354964	0.104112	0	0.241568	0.0947307	0	0.246453	0.213311	0.0391432	0.387478
TTC1	28.5408	26.4977	30.5839	32.2425	30.059	34.426	32.6515	30.3599	34.9431	30.8627	28.6273	33.0981	34.9232	32.5208	37.3256
WDYHV1	6.47269	5.64394	7.30143	13.2436	12.0552	14.4319	6.58047	5.70637	7.45457	7.48585	6.53238	8.43932	9.04984	8.03609	10.0636
PDE2A	0.453723	0.325988	0.581458	1.59313	1.35951	1.82675	4.04955	3.64459	4.45452	3.45261	3.07457	3.83065	3.04972	2.70169	3.39776
C10orf105	0.0356766	0	0.0722876	0.00688356	0	0.0275469	0	0	0	0.0160424	0	0.0456017	0.0300661	0	0.0655434
MIR4698	0	0	0	0	0	0	0	0	0	0	0	0	0	0	0
AGPAT5	8.66951	8.20885	9.13017	5.12713	4.77685	5.47741	6.72663	6.30173	7.15154	6.38696	5.96461	6.8093	7.90834	7.458	8.35868
VCX	0	0	0	0	0	0	0	0	0	0.0336137	0	0.134455	0.291886	0.0266241	0.557149
SLC16A3	152.573	145.867	159.279	126.537	120.768	132.306	55.9491	53.0224	58.8758	68.7632	65.4118	72.1145	57.694	54.7416	60.6464
BRD8	11.6044	10.8117	12.3971	7.39589	6.7841	8.00769	9.95015	9.19132	10.709	10.3345	9.55371	11.1153	10.1971	9.44049	10.9538
POGK	20.6159	19.7593	21.4724	20.7624	19.9179	21.6068	28.7489	27.6932	29.8047	23.9279	22.9494	24.9063	23.5166	22.5776	24.4556
SLC25A44	28.004	26.5094	29.4987	16.3687	15.4141	17.3233	20.7295	19.5079	21.9512	22.0846	20.796	23.3732	20.8002	19.5855	22.015
SNORD69	0	0	0	0	0	0	0	0	0	0	0	0	0	0	0
KCNAB3	0.203107	0.0945415	0.311672	0.0280332	0	0.0677334	0.0949383	0.0174215	0.172455	0.0979405	0.0179724	0.177909	0.153003	0.0542109	0.251795
MIR4665	0	0	0	0	0	0	0	0	0	0	0	0	0	0	0
LOC100133461	0	0	0	0	0	0	0	0	0	0	0	0	0	0	0
DLG2	0	0	0	0.00792823	0	0.0306093	0	0	0	0	0	0	0	0	0
SNORD88C	0	0	0	0	0	0	0	0	0	0	0	0	0	0	0
CASKIN2	15.8142	14.887	16.7413	11.5627	10.8322	12.2933	18.3638	17.304	19.4235	24.0847	22.7697	25.3997	22.1953	20.9789	23.4118
LDHA	374.816	358.712	390.921	185.713	177.409	194.017	157.597	150.321	164.872	175.651	167.619	183.683	186.193	177.839	194.547
MIR4275	0	0	0	0	0	0	0	0	0	0	0	0	0	0	0
SNTN	0	0	0	0	0	0	0	0	0	0	0	0	0	0	0
BEND5	0	0	0	0	0	0	0	0	0	0	0	0	0	0	0
KLHL5	17.8958	17.1074	18.6842	13.3185	12.7024	13.9345	16.8479	16.0875	17.6084	18.4771	17.6716	19.2826	17.2643	16.5062	18.0225
SFRP1	0	0	0	0	0	0	0.0165559	0	0.0400021	0	0	0	0.00800281	0	0.0240084
RPS3	684.994	659.547	710.442	1060.19	1021.29	1099.09	823.101	792.435	853.767	867.452	834.996	899.908	729.059	702.073	756.044
GNRHR2	0.357624	0.0859724	0.629275	0.703895	0.350124	1.05767	0.469005	0.155437	0.782573	1.13458	0.65634	1.61283	0.411515	0.0874584	0.735571
TAP2	0	0	0	0	0	0	0	0	0	0	0	0	0	0	0
TRIM15	0	0	0	0	0	0	0	0	0	0	0	0	0	0	0
ALG9	2.81506	2.54844	3.08169	2.81935	2.56225	3.07645	3.09811	2.80814	3.38809	2.92156	2.64269	3.20042	3.1452	2.8654	3.42501
COX8C	0	0	0	0	0	0	0.125843	0	0.37753	0.129553	0	0.388659	0	0	0
ROBO1	9.14483	8.64956	9.6401	3.71988	3.43518	4.00458	6.534	6.12697	6.94104	10.1242	9.58435	10.6641	12.3282	11.7332	12.9233
WASH3P	7.54808	6.82298	8.27318	11.9293	10.9826	12.876	12.8963	11.8564	13.9363	11.6684	10.6801	12.6567	10.5383	9.63264	11.444
SNORD115-44	0	0	0	0	0	0	0	0	0	0	0	0	0	0	0
FBXO34	5.85742	5.31514	6.39971	6.39143	5.82881	6.95405	5.05965	4.5411	5.57821	6.23581	5.64307	6.82856	6.01798	5.45206	6.5839
CLEC18A	0.010864	0	0.0658722	0.0131248	0	0.0664658	0.0978059	0	0.196743	0.0183409	0	0.0804958	0.0601857	0	0.142931
NUDT11	0	0	0	0	0	0	0	0	0	0	0	0	0	0	0
NUP214	9.73863	9.32654	10.1507	8.06486	7.69651	8.43321	10.2507	9.80943	10.692	10.1746	9.72809	10.6211	11.3983	10.9408	11.8558
NCOA1	3.17335	2.90855	3.43814	4.4994	4.17673	4.82207	7.53664	7.08931	7.98397	6.24904	5.84167	6.65641	6.37604	5.98205	6.77004
TBC1D1	5.73766	5.29716	6.17816	5.55978	5.1342	5.98537	3.98912	3.62336	4.35487	5.4466	5.00037	5.89283	5.6795	5.23395	6.12504
RAB27A	5.37223	4.85301	5.89146	6.02719	5.48963	6.56476	9.15362	8.41748	9.88977	8.25116	7.54634	8.95598	8.38975	7.70308	9.07642
MIR601	0	0	0	0	0	0	0	0	0	0	0	0	0	0	0
HEATR9	0	0	0	0	0	0	0	0	0	0	0	0	0	0	0
SDCBP2	0.907088	0.552919	1.26126	1.1267	0.716567	1.53683	1.3904	0.95514	1.82566	2.41507	1.867	2.96314	0.755399	0.384427	1.12637
MIR3665	0	0	0	0	0	0	0	0	0	0	0	0	0	0	0
CCL8	0	0	0	0	0	0	0	0	0	0	0	0	0	0	0
PPP2R3B	1.88428	1.55118	2.21738	2.49617	2.1138	2.87853	2.47265	2.07414	2.87115	2.53426	2.1245	2.94403	3.10646	2.66139	3.55152
ZNF137P	0	0	0	0	0	0	0	0	0	0	0	0	0.0151219	0	0.0453656
FGF1	0.126183	0.0304564	0.221909	0.0695669	0	0.152255	0.203574	0.0855583	0.32159	1.29915	1.05692	1.54137	0.835262	0.640058	1.03047
KRTAP8-1	0	0	0	0	0	0	0	0	0	0	0	0	0	0	0
DIMT1	17.944	16.6118	19.2762	13.0372	11.9119	14.1625	13.2612	12.0579	14.4646	12.8772	11.6798	14.0746	15.5947	14.3077	16.8817
DTX2	11.48	10.6006	12.3594	8.01457	7.30583	8.72332	7.34507	6.62063	8.06951	7.17846	6.46923	7.88769	7.22853	6.52016	7.93691
MIR4284	0	0	0	0	0	0	0	0	0	0	0	0	0	0	0
MATK	0	0	0	0	0	0	0	0	0	0.0190948	0	0.0945576	0	0	0
TMEFF2	0	0	0	0	0	0	0	0	0	0	0	0	0	0	0
KIDINS220	7.49371	7.12465	7.86276	6.58153	6.2425	6.92056	7.746	7.35596	8.13604	6.81958	6.44546	7.19369	6.76919	6.4092	7.12918
MAGI1-AS1	0	0	0	0	0	0	0	0	0	0	0	0	0	0	0
AP4E1	3.43401	3.14086	3.72716	2.05584	1.83865	2.27303	5.26354	4.87174	5.65533	4.243	3.88718	4.59882	4.26651	3.92516	4.60787
CEBPD	10.0799	8.93673	11.223	34.4092	32.337	36.4814	13.8157	12.4254	15.206	12.2275	10.8914	13.5637	12.0466	10.7645	13.3287
GALNT16	0	0	0	0	0	0	0	0	0	0	0	0	0.011651	0	0.0487299
SYT5	0.040676	0	0.0982809	0.0196672	0	0.0590015	0.0443962	0	0.107269	0.103038	0	0.219074	0.0644054	0	0.138774
LINC00595	0	0	0	0	0	0	0	0	0	0	0	0	0	0	0
IRF6	0.175918	0.0975201	0.254316	0.0231528	0	0.057588	0.183	0.0995355	0.266465	0.395455	0.271056	0.519854	0.547613	0.406301	0.688925
MIR3140	0	0	0	0	0	0	0	0	0	0	0	0	0	0	0
DSG2	47.1489	44.9307	49.367	65.0449	62.0934	67.9963	72.0048	68.7318	75.2777	63.6276	60.6927	66.5624	61.8524	59.0098	64.6949
JAK1	30.904	29.334	32.474	34.2128	32.5132	35.9124	29.9419	28.3888	31.495	30.1702	28.5983	31.7421	23.5135	22.243	24.784
MTHFS	12.9428	11.9495	13.9362	9.06215	8.27694	9.84735	11.4071	10.4506	12.3635	10.1209	9.22841	11.0134	10.0542	9.18891	10.9195
ASB17	0	0	0	0	0	0	0	0	0	0	0	0	0	0	0
TRIM13	1.10037	0.947208	1.25354	1.20373	1.04721	1.36025	1.33359	1.16116	1.50602	1.06755	0.910684	1.22443	1.16624	1.00787	1.32462
ANKRD9	10.2312	9.25036	11.2121	22.3075	20.8778	23.7372	12.5054	11.3723	13.6385	16.9358	15.5935	18.2782	11.7021	10.6247	12.7794
SRP14	200.499	190.593	210.405	173.323	164.608	182.037	152.582	144.563	160.601	157.455	149.178	165.732	160.724	152.414	169.034
GDNF-AS1	0	0	0	0	0	0	0	0	0	0	0	0	0	0	0
RPL31P11	0	0	0	0	0	0	0	0	0	0	0	0	0	0	0
FXYD4	0	0	0	0.162446	0	0.469316	0.457535	0	0.92693	0	0	0	0.0886658	0	0.373375
PPP1R16B	0	0	0	0	0	0	0	0	0	0.012001	0	0.0363805	0.00573974	0	0.0224459
MIR4530	0	0	0	0	0	0	0	0	0	0	0	0	0	0	0
FAS-AS1	0	0	0	0.0238062	0	0.0714186	0	0	0	0	0	0	0	0	0
SDK2	0.0734155	0.0432418	0.103589	0.0472046	0.0236023	0.0708069	0.0499746	0.0239308	0.0760184	0.0618806	0.0326905	0.0910706	0.0483071	0.0231323	0.0734819
CUL4A	10.5537	9.81776	11.2896	8.43279	7.79215	9.07343	11.7941	10.969	12.6192	11.6419	10.8084	12.4754	11.0068	10.2277	11.786
EQTN	0	0	0	0	0	0	0	0	0	0	0	0	0	0	0
DCDC2	0.0220125	0	0.0536439	0.16664	0.0913793	0.2419	0.126051	0.0576889	0.194413	0.163429	0.0860202	0.240837	0.137151	0.0680024	0.206299
LOC101928775	0.459481	0	1.11019	1.37516	0.252347	2.49798	1.0295	0	2.0595	1.85049	0.451651	3.24933	2.25404	0.751347	3.75673
LOC100130264	0	0	0	0	0	0	0	0	0	0	0	0	0	0	0
SNORD11B	0	0	0	0	0	0	0	0	0	0	0	0	0	0	0
NEU1	0	0	0	0	0	0	0	0	0	0	0	0	0	0	0
ZBTB46	4.23771	3.86001	4.61541	4.47644	4.09164	4.86125	4.74835	4.33019	5.16651	3.89797	3.52188	4.27406	3.37854	3.04187	3.7152
CSRP1	51.8416	48.9187	54.7644	68.2232	64.6819	71.7645	108.925	103.522	114.328	98.799	93.7862	103.812	76.7644	72.7348	80.794
PDZD4	0.00916543	0	0.0274963	0.070784	0.0207322	0.120836	0.0399596	0	0.0799385	0.113376	0.0450079	0.181745	0.0386333	0	0.0772853
HMHB1	0	0	0	0	0	0	0	0	0	0	0	0	0	0	0
PECAM1	1.65387	1.42571	1.88203	4.16341	3.80835	4.51846	2.56641	2.27218	2.86064	2.88789	2.57173	3.20405	1.78255	1.53944	2.02565
LOC102724224	1.73552	0.995491	2.47555	1.53947	0.850997	2.22794	1.30093	0.622963	1.9789	1.51897	0.782161	2.25578	2.5208	1.60033	3.44127
SNAI3	0.328424	0.157269	0.499579	0.0211777	0	0.0635332	0.0956079	0	0.191262	0.147924	0.0271446	0.268704	0.208057	0.0693523	0.346762
WDR72	3.09603	2.82319	3.36887	3.89543	3.58515	4.20572	3.18602	2.89646	3.47559	3.07438	2.78955	3.35921	3.94157	3.61858	4.26455
SOWAHA	0.059615	0.0109396	0.10829	0.33575	0.220896	0.450604	0.0216613	0	0.0523376	0.0670451	0.012303	0.121787	0.125657	0.0528336	0.19848
CYP1A1	5.23693	4.70122	5.77263	0.0131231	0	0.0393694	0.0148148	0	0.0444445	0.16812	0.0667397	0.2695	0.014325	0	0.042975
LILRP2	0	0	0	0	0	0	0	0	0	0	0	0	0	0	0
NACA	567.594	543.758	591.43	672.165	643.67	700.659	562.952	538.733	587.17	544.515	521.127	567.902	536.388	513.538	559.238
SLC4A7	10.9043	10.3083	11.5004	8.37746	7.90321	8.85172	5.6348	5.23328	6.03631	5.69054	5.28741	6.09367	6.79534	6.35032	7.24035
CAP1	78.9523	75.736	82.1685	65.7617	63.0768	68.4466	63.3858	60.5998	66.1718	54.9002	52.4058	57.3947	54.9252	52.3842	57.4662
RPS15	365.62	352.708	378.532	409.758	396.22	423.296	315.448	302.846	328.05	347.256	333.84	360.672	320.061	307.56	332.563
OR2J3	0	0	0	0	0	0	0	0	0	0	0	0	0	0	0
RBMX2	25.7911	24.1722	27.41	28.2449	26.5855	29.9043	26.1681	24.4591	27.8771	26.665	24.9124	28.4177	26.1588	24.4817	27.8359
SRCIN1	0.141324	0.0897199	0.192929	0.772577	0.653138	0.892016	0.546531	0.440365	0.652698	0.672478	0.552766	0.79219	0.416704	0.32514	0.508268
ZNF274	11.2479	10.4066	12.0893	11.0073	10.1956	11.819	16.3305	15.2192	17.4418	15.7631	14.6979	16.8284	18.3292	17.1551	19.5034
FH	40.511	38.7193	42.3027	23.206	21.8676	24.5445	28.38	26.8046	29.9554	29.3932	27.7642	31.0221	31.8133	30.1798	33.4469
ITGB1	148.392	142.045	154.739	119.866	114.574	125.158	138.401	132.431	144.37	108.506	103.654	113.358	108.468	103.58	113.355
CYP19A1	0.408605	0.292613	0.524596	0.0967291	0.0390953	0.154363	0.243643	0.150063	0.337222	0.130024	0.0581887	0.201859	0.357381	0.246301	0.468461
PHKB	9.47547	8.89721	10.0537	10.0038	9.41574	10.5918	15.0713	14.2261	15.9166	13.862	13.0812	14.6428	13.3324	12.5916	14.0732
LOC101928514	0	0	0	0	0	0	0	0	0	0	0	0	0	0	0
PAX6	0.0630364	0.0206963	0.105376	0.0186952	0	0.0482597	0.100356	0.0481578	0.152554	0.109023	0.0523951	0.16565	0.117486	0.061238	0.173734
MAGEB17	0	0	0	0	0	0	0	0	0	0.0324293	0	0.0972879	0	0	0
WDR45	25.8797	24.0068	27.7526	63.2466	59.7468	66.7464	62.4364	58.8675	66.0053	54.2472	51.0162	57.4782	42.7103	40.0321	45.3885
CCR6	0	0	0	0	0	0	0	0	0	0	0	0	0	0	0
LINC01057	0.118526	0	0.23711	0.573898	0.317243	0.830553	0.323787	0.114722	0.532853	0.133569	0	0.267202	0.375879	0.158042	0.593716
C9	0	0	0	0	0	0	0	0	0	0.0147572	0	0.0442716	0.0276626	0	0.0668379
FLJ42102	0	0	0	0	0	0	0	0	0	0	0	0	0	0	0
DEFB114	0	0	0	0	0	0	0	0	0	0	0	0	0	0	0
FAM133B	2.03761	1.59095	2.48428	2.14426	1.73083	2.5577	1.81004	1.3901	2.22999	2.18062	1.74475	2.61649	1.7121	1.30561	2.11859
CLCN4	0.857428	0.721204	0.993651	0.595484	0.486818	0.704149	1.67064	1.46744	1.87385	1.74035	1.52955	1.95115	1.61241	1.41597	1.80885
GCFC2	9.17963	8.0972	10.2621	9.34594	8.30912	10.3827	6.61149	5.75167	7.47131	8.45544	7.41886	9.49202	9.56702	8.4944	10.6396
TUBB	0	0	0	0	0	0	0	0	0	0	0	0	0	0	0
VNN1	15.4328	14.6896	16.176	6.69818	6.21531	7.18104	5.68941	5.21342	6.16541	5.2369	4.77493	5.69888	8.55134	7.97818	9.1245
B3GNTL1	8.64642	7.6522	9.64065	7.50001	6.58181	8.41821	10.0076	8.8885	11.1267	7.22052	6.24652	8.19452	8.55051	7.53312	9.5679
OR8G5	0	0	0	0	0	0	0	0	0	0	0	0	0.0428776	0	0.164154
BAGE4	0.0103774	0	0.0536886	0	0	0	0	0	0	0.0116835	0	0.0604699	0.0218676	0	0.0853806
BAGE5	0.0108722	0	0.0538735	0	0	0	0	0	0	0.012243	0	0.0606614	0.0230288	0	0.0865842
BAGE2	2.51264e-05	0	0.0390653	0	0	0	0	0	0	2.77222e-05	0	0.0439768	2.70675e-05	0	0.041232
MIR200A	0	0	0	0	0	0	0	0	0	0	0	0	0	0	0
DCAKD	13.1234	12.0971	14.1497	15.0076	13.9152	16.0999	18.7737	17.4707	20.0766	16.4543	15.2253	17.6833	18.0254	16.781	19.2697
TCF19	0	0	0	0	0	0	0	0	0	0	0	0	0	0	0
PTPRO	0.00685843	0	0.040903	0.0085007	0	0.0425761	0.0631719	0.00580376	0.12054	0.0972128	0.0312195	0.163206	0.0421832	0	0.090144
ZNF317	6.63988	6.12803	7.15173	5.11668	4.66397	5.5694	7.6097	7.02418	8.19522	6.41193	5.85646	6.9674	6.9252	6.38119	7.46921
RITA1	32.7657	30.7854	34.7461	25.9825	24.3081	27.6568	29.0368	27.1735	30.9001	35.8575	33.6721	38.043	30.418	28.5147	32.3214
MUC22	0	0	0	0	0	0	0	0	0	0	0	0	0	0	0
FSTL3	33.9407	32.5537	35.3277	12.5444	11.7063	13.3826	19.6466	18.5422	20.7509	18.7457	17.6501	19.8414	15.9419	14.9584	16.9255
NLRP2	0	0	0	0.00948749	0	0.0459397	0	0	0	0	0	0	0	0	0
CTNNA1	102.419	97.8479	106.99	103.414	98.7799	108.049	112.092	107.085	117.098	111.023	106.022	116.023	92.6203	88.3678	96.8728
TPM4	246.806	236.697	256.915	155.601	149.254	161.949	199.908	192.021	207.794	156.697	150.223	163.172	164.436	157.84	171.032
ADAD2	0	0	0	0	0	0	0	0	0	0	0	0	0	0	0
MED13	12.066	11.6765	12.4556	8.43244	8.11304	8.75185	13.6995	13.2658	14.1333	10.2082	9.82883	10.5876	10.6144	10.24	10.9888
SALL3	0	0	0	0	0	0	0.00658519	0	0.0197556	0.00679462	0	0.0203839	0	0	0
TEX30	5.06717	4.26155	5.87279	3.61903	2.94614	4.29193	4.99012	4.15969	5.82056	4.54093	3.74761	5.33424	5.39356	4.53939	6.24773
SEPT10	12.716	11.8402	13.5918	11.2813	10.4879	12.0748	13.8371	12.8651	14.8092	12.7883	11.8631	13.7135	14.1461	13.1936	15.0986
FGGY	1.1035	0.788801	1.4182	2.12465	1.69972	2.54957	3.06988	2.46004	3.67971	3.65763	2.9835	4.33176	2.11178	1.66477	2.55879
MCRS1	49.9996	47.1789	52.8204	22.4655	20.89	24.041	38.6165	36.2715	40.9614	34.1791	31.9622	36.396	34.0508	31.8929	36.2088
MSI2	8.29906	7.39102	9.2071	13.588	12.394	14.7821	10.7228	9.60557	11.8401	9.94043	8.85197	11.0289	11.0432	9.92252	12.1639
TAS2R20	1.34752	1.02055	1.67448	2.73599	2.28467	3.18732	1.99576	1.58548	2.40605	2.037	1.61622	2.45779	2.27549	1.84546	2.70552
ATP1B4	0	0	0	0	0	0	0	0	0	0	0	0	0.00747078	0	0.027919
ODF3L2	0.0946297	0	0.189305	0.114443	0.0120821	0.216805	0.0774949	0	0.166978	0.0266435	0	0.0799304	0.0999404	0	0.199929
MIR4708	0	0	0	0	0	0	0	0	0	0	0	0	0	0	0
PAK3	0	0	0	0.024713	0	0.0983017	0	0	0	0	0	0	0	0	0
C6orf195	0.0352006	0	0.0850513	0.0510379	0	0.109971	0.0960175	0.0101368	0.181898	0.039619	0	0.0957269	0	0	0
KCNK6	3.27654	2.85126	3.70183	3.12004	2.71008	3.53	2.5709	2.17854	2.96326	2.95195	2.52619	3.37771	3.77095	3.30546	4.23643
WT1-AS	0.558119	0.228139	0.8881	0.230756	0.0462095	0.415302	0.942606	0.484935	1.40028	0.648909	0.337554	0.960265	0.674638	0.332001	1.01728
CCDC22	12.089	11.0828	13.0953	15.312	14.1571	16.467	13.502	12.3879	14.6161	12.5437	11.4669	13.6204	11.8642	10.8491	12.8793
C2	0	0	0	0	0	0	0	0	0	0	0	0	0	0	0
WFDC3	0.726031	0.373854	1.07821	0.248644	0.045627	0.45166	0.51417	0.204114	0.824226	0.530118	0.210445	0.849792	0.769025	0.395993	1.14206
LINC01122	0	0	0	0	0	0	0	0	0	0	0	0	0	0	0
LOC554223	0	0	0	0	0	0	0	0	0	0	0	0	0	0	0
MTOR	11.3015	10.6758	11.9272	4.42244	4.10763	4.73726	9.46371	8.90574	10.0217	9.91455	9.33225	10.4968	10.7473	10.1383	11.3564
PTGES3L	0.292153	0.12515	0.459156	0.23339	0.081899	0.384881	0.604922	0.357002	0.852842	0.780235	0.513525	1.04694	0.632255	0.382546	0.881964
PTGES3L-AARSD1	0.28732	0.0875527	0.487087	0.195083	0.0328153	0.35735	0.392996	0.157076	0.628915	2.45132e-05	0	0.0593885	0.328585	0.120903	0.536268
GJA10	0	0	0	0	0	0	0	0	0	0	0	0	0	0	0
OR10G2	0	0	0	0	0	0	0	0	0	0	0	0	0	0	0
BIVM-ERCC5	5.86398e-05	0	0.0131522	3.49241e-06	0	0.0126385	0.000280547	0	0.0145473	2.2836e-05	0	0.0147432	0.0447986	0	0.0982154
SEPT9	281.582	273.037	290.127	243.513	235.049	251.978	213.01	206.091	219.929	252.503	244.59	260.417	231.593	224.403	238.782
RAPGEF1	30.6906	29.2297	32.1514	13.0415	12.2858	13.7973	32.5088	30.8993	34.1182	36.0157	34.2514	37.7799	33.6868	32.064	35.3096
TAOK1	10.1102	9.57582	10.6446	9.78047	9.26383	10.2971	11.9034	11.2836	12.5232	11.8198	11.1998	12.4398	10.6747	10.1108	11.2386
HPCAL1	140.115	133.658	146.571	162.424	155.163	169.686	130.206	124.112	136.3	119.115	113.4	124.83	115.278	109.787	120.769
ZFX	3.30348	3.04043	3.56653	1.67144	1.49119	1.85169	3.32513	3.049	3.60125	2.33454	2.11055	2.55854	2.70014	2.45502	2.94525
CLCNKA	0.0445494	0	0.115044	0	0	0	0.0161951	0	0.0694984	0.0334171	0	0.102582	0.0626489	0	0.143824
MIR124-3	0	0	0	0	0	0	0	0	0	0	0	0	0	0	0
LINC00654	0.834147	0.654293	1.014	0.231411	0.138763	0.324059	1.1078	0.892434	1.32316	1.46642	1.21493	1.71791	1.26807	1.04021	1.49593
OR6Y1	0	0	0	0	0	0	0	0	0	0	0	0	0	0	0
ADH7	0	0	0	0.0910865	0.000780555	0.181392	0.239923	0.101263	0.378584	0.0778647	0	0.171979	0.0364963	0	0.108075
GYG1	18.2711	16.8883	19.6538	17.0583	15.7347	18.382	14.0146	12.7986	15.2306	12.7907	11.617	13.9643	14.3519	13.1387	15.5652
STK40	8.79458	8.15628	9.43287	5.05791	4.59687	5.51895	15.3602	14.3971	16.3232	11.3872	10.6064	12.1679	14.9966	14.0726	15.9206
SUMO2	160.951	154.007	167.894	146.221	139.801	152.641	107.282	101.898	112.665	107.188	101.733	112.643	132.312	126.081	138.542
MIR6076	0	0	0	0	0	0	0	0	0	0	0	0	0	0	0
ISLR2	0.0319429	0	0.075274	0.215832	0.129197	0.302467	0.0522182	0	0.106335	0.0538767	0	0.109713	0.0588976	0.00346336	0.114332
PHLDA2	209.632	203.274	215.99	275.553	268.361	282.744	181.886	175.714	188.058	138.661	133.185	144.136	174.153	168.211	180.095
FLJ41200	0	0	0	0	0	0	0	0	0	0	0	0	0	0	0
MYL12B	332.637	316.965	348.31	265.219	252.433	278.005	273.593	260.232	286.953	255.988	243.319	268.658	248.924	236.639	261.209
CEP63	5.67446	5.01263	6.33629	10.2983	9.37758	11.219	8.88224	8.0143	9.75019	7.90843	7.08116	8.73569	8.86202	7.99697	9.72708
RAB3GAP1	11.6639	10.9167	12.411	21.3583	20.195	22.5216	17.2156	16.201	18.2303	15.2935	14.3557	16.2313	17.5879	16.5657	18.6101
OR4S2	0	0	0	0	0	0	0	0	0	0	0	0	0	0	0
ARHGAP24	0.805851	0.644334	0.967369	2.00412	1.75303	2.25522	1.10898	0.91106	1.30689	1.20021	0.99185	1.40858	1.05219	0.864068	1.24032
SNAR-A14	0	0	0	0	0	0	0	0	0	0	0	0	0	0	0
PPP1CA	134.592	128.309	140.875	55.7347	52.5522	58.9173	86.0825	81.5406	90.6244	90.2239	85.5383	94.9095	87.9358	83.454	92.4176
LCN12	0	0	0	0	0	0	0	0	0	0	0	0	0	0	0
TNFAIP8	2.69299	2.23522	3.15076	3.02243	2.54743	3.49743	2.15261	1.71966	2.58557	1.96555	1.5442	2.3869	2.06599	1.64563	2.48634
DDTL	8.27143	7.31113	9.23172	7.18557	6.31325	8.05789	7.32028	6.38904	8.25152	7.81556	6.83685	8.79427	6.57677	5.71257	7.44098
MIR10A	0	0	0	0	0	0	0	0	0	0	0	0	0	0	0
MKLN1	6.14813	5.77864	6.51762	6.62422	6.23563	7.01281	6.46224	6.07407	6.85041	5.92833	5.56541	6.29124	6.61872	6.23164	7.00581
LOC100131138	0.583137	0	1.40897	0	0	0	0	0	0	0	0	0	0	0	0
MYCBPAP	0	0	0	0.0526051	0.00555367	0.0996566	0.0593912	0.00627009	0.112512	0.0367643	0	0.0792161	0.0689075	0.0126448	0.12517
LOC101929690	0.0138251	0	0.0414754	0.333896	0.200217	0.467574	0.738794	0.526955	0.950633	0.575514	0.384332	0.766697	0.495687	0.324101	0.667272
SRSF9	246.844	235.037	258.65	144.259	136.786	151.732	163.606	155.141	172.071	186.215	176.754	195.676	169.211	160.561	177.862
C2	0	0	0	0	0	0	0	0	0	0	0	0	0	0	0
TMEM108	0	0	0	0	0	0	0	0	0	0	0	0	0	0	0
CCHCR1	0	0	0	0	0	0	0	0	0	0	0	0	0	0	0
SNORD115-8	0	0	0	0	0	0	0	0	0	0	0	0	0	0	0
LOC101926933	0	0	0	0.102518	0	0.307553	0	0	0	0	0	0	0.111924	0	0.335771
MED14	19.4127	18.3978	20.4277	16.213	15.3409	17.0851	14.9767	14.1348	15.8185	14.3871	13.5647	15.2096	14.4053	13.5946	15.2159
SAMSN1	0	0	0	0	0	0	0	0	0	0	0	0	0.0204252	0	0.090942
SLC26A5	0.0460209	0	0.152686	0.0525546	0	0.168114	0	0	0	0	0	0	0	0	0
HIST1H2AB	0.141049	0	0.423148	0	0	0	0	0	0	0	0	0	0	0	0
TUBB	0	0	0	0	0	0	0	0	0	0	0	0	0	0	0
SPATA31C1	0	0	0	0	0	0	0	0	0	0	0	0	0	0	0
LINC01169	0	0	0	0	0	0	0	0	0	0.123297	0	0.297908	0	0	0
CLUAP1	2.53305	2.22283	2.84328	4.81255	4.37021	5.25489	4.14985	3.72328	4.57642	5.71964	5.19819	6.24108	4.72688	4.27312	5.18064
KANSL1L	0.852119	0.689284	1.01495	0.812657	0.659699	0.965615	1.47081	1.24364	1.69798	1.09497	0.903584	1.28635	1.10825	0.9156	1.3009
SCAF8	7.89352	7.33943	8.44761	6.57237	6.09592	7.04881	8.29496	7.73322	8.8567	8.01363	7.44383	8.58342	8.38193	7.83099	8.93287
MIR5700	0	0	0	0	0	0	0	0	0	0	0	0	0	0	0
MIR548I4	0	0	0	0	0	0	0	0	0	0	0	0	0	0	0
NAP1L2	1.44727	1.16397	1.73056	0.226364	0.116561	0.336166	1.35287	1.06438	1.64137	1.20959	0.932159	1.48701	1.14827	0.887481	1.40905
GMDS	10.7107	9.63171	11.7897	6.46748	5.66829	7.26667	5.58323	4.80639	6.36008	8.45686	7.46123	9.45248	8.92901	7.93525	9.92276
FAM107A	0.0109613	0	0.0526452	0	0	0	0.0119499	0	0.0573768	0.0369893	0	0.100314	0.0231093	0	0.0755209
FAM177A1	6.99685	6.34484	7.64887	5.95198	5.36585	6.5381	6.33205	5.69456	6.96954	6.57327	5.91169	7.23484	7.21113	6.53211	7.89015
TRIM39	0	0	0	0	0	0	0	0	0	0	0	0	0	0	0
AGPAT9	46.3587	44.2512	48.4663	30.398	28.7776	32.0185	42.8397	40.7072	44.9723	36.4588	34.5932	38.3244	42.7392	40.7272	44.7513
LOC102467214	0	0	0	0	0	0	0	0	0	0	0	0	0	0	0
MIR6890	0	0	0	0	0	0	0	0	0	0	0	0	0	0	0
LOC100240728	0	0	0	0	0	0	0	0	0	0	0	0	0	0	0
DESI2	12.2272	11.5885	12.8658	19.4155	18.6248	20.2062	18.3961	17.5783	19.2139	17.4536	16.6445	18.2627	18.2331	17.4325	19.0336
CLNS1A	56.7545	54.2096	59.2993	56.9925	54.4831	59.5018	55.7309	53.0946	58.3671	56.2927	53.6002	58.9851	58.8011	56.138	61.4643
TMPRSS6	0.0111368	0	0.0471503	0.0537913	0	0.112712	0	0	0	0.0250582	0	0.0742297	0.0587175	0	0.122746
MIR219A1	0	0	0	0	0	0	0	0	0	0	0	0	0	0	0
PAQR3	4.48501	4.07693	4.8931	7.30183	6.78978	7.81388	7.54535	6.99337	8.09734	5.85238	5.35412	6.35064	8.85742	8.26534	9.44951
PSCA	2.27716	1.65741	2.89691	1.28558	0.834658	1.7365	2.31358	1.66393	2.96323	1.284	0.789767	1.77822	1.07637	0.629789	1.52295
RGS3	17.1802	16.0972	18.2631	21.3083	20.0702	22.5463	22.2336	20.8839	23.5832	19.2217	17.984	20.4595	19.0076	17.8053	20.2099
HPD	10.0265	8.89029	11.1626	3.81987	3.15686	4.48287	5.77226	4.89882	6.6457	8.59909	7.4989	9.69927	15.7267	14.2175	17.236
MTHFD1	32.3603	31.2216	33.4991	19.9125	19.0348	20.7902	16.6694	15.8158	17.523	20.1458	19.1928	21.0987	25.5295	24.4911	26.5679
FAM175A	4.45923	3.94111	4.97735	6.35328	5.7257	6.98086	5.61686	5.00613	6.22759	6.00635	5.36091	6.65179	4.98664	4.42484	5.54845
RBM20	0.949311	0.816357	1.08227	2.91329	2.68428	3.14229	2.91669	2.67217	3.1612	3.60836	3.33301	3.88371	3.53503	3.27311	3.79696
KRTAP10-3	0	0	0	0	0	0	0	0	0	0	0	0	0	0	0
AARD	0	0	0	0	0	0	0	0	0	0.0234799	0	0.0704396	0.220153	0.078003	0.362303
ACTL6A	50.431	47.8257	53.0363	31.4646	29.596	33.3333	34.3158	32.2508	36.3808	38.2343	36.0082	40.4605	40.0942	37.8086	42.3799
GDNF	0	0	0	0	0	0	0	0	0	0	0	0	0	0	0
LOC441204	0	0	0	0	0	0	0	0	0	0	0	0	0	0	0
LOC729683	0.106878	0.0260857	0.187669	0.0590127	0	0.118054	0	0	0	0.0515417	0	0.111057	0.0161044	0	0.0483131
NLGN4X	0	0	0	0	0	0	0.0063948	0	0.0302746	0.00659817	0	0.0311023	0.0247334	0	0.0584572
RNF152	0	0	0	0	0	0	0	0	0	0	0	0	0.0217455	0	0.0652364
HMGN3	21.494	19.379	23.6089	12.0751	10.6307	13.5195	13.0969	11.3546	14.8391	15.15	13.2807	17.0193	19.1386	17.0675	21.2097
CRNDE	9.44769	8.12323	10.7722	7.77015	6.61978	8.92053	11.5945	10.0741	13.115	12.0317	10.4602	13.6033	12.36	10.795	13.9251
LACE1	0.607103	0.409218	0.804989	0.586687	0.395456	0.777918	0.705841	0.481143	0.93054	0.665214	0.444234	0.886194	0.926923	0.676354	1.17749
ELMO1	0.870698	0.709305	1.03209	0.878234	0.719181	1.03729	0.563413	0.41962	0.707206	0.973325	0.778926	1.16772	1.47636	1.24724	1.70548
TEX264	21.8729	20.1217	23.6241	26.4781	24.4985	28.4577	26.8721	24.8408	28.9034	32.1419	29.8003	34.4835	29.572	27.4238	31.7201
LST1	0	0	0	0	0	0	0	0	0	0	0	0	0	0	0
DNAJB14	8.96799	7.51436	10.4216	6.37938	5.30412	7.45464	7.43161	6.17316	8.69007	7.43332	6.22162	8.64502	8.34984	7.07939	9.62029
FAM9C	0	0	0	0	0	0	0	0	0	0	0	0	0	0	0
FUNDC2P2	0	0	0	0	0	0	0	0	0	0	0	0	0	0	0
LOC100506274	0	0	0	0	0	0	0	0	0	0	0	0	0	0	0
NDRG4	13.0533	12.179	13.9276	18.9351	17.8195	20.0507	15.2476	14.2707	16.2244	15.6481	14.6504	16.6458	10.9078	10.1243	11.6913
SIGLECL1	0	0	0	0	0	0	0	0	0	0	0	0	0	0	0
NCAPG	15.582	14.6583	16.5057	0.95474	0.773867	1.13561	1.41019	1.18615	1.63423	3.85859	3.46796	4.24923	7.34083	6.77697	7.9047
AGAP4	1.7251	1.40149	2.04872	2.34712	1.97436	2.71988	2.35108	1.95818	2.74399	2.27451	1.87848	2.67054	2.0659	1.70576	2.42605
ZNF462	1.99886	1.80057	2.19715	2.69244	2.45881	2.92607	1.77609	1.58407	1.9681	1.96467	1.75861	2.17073	2.6602	2.42024	2.90017
CCDC71	5.74204	5.04922	6.43485	2.41943	1.98029	2.85856	6.87167	6.08257	7.66077	7.39978	6.56695	8.23261	6.55925	5.79937	7.31914
MUM1L1	0	0	0	0	0	0	0.00889638	0	0.0341728	0.00917888	0	0.0351615	0.0774296	0.0202577	0.134601
LOC101927204	0.866616	0.628011	1.10522	1.02359	0.766609	1.28057	1.10294	0.818749	1.38712	1.48092	1.15016	1.81168	1.59136	1.26263	1.92009
BSPRY	0.0152682	0	0.0458047	0.0147532	0	0.0442595	0.0666168	0	0.133266	0.0515417	0	0.111057	0.0644175	0	0.128866
ESRP2	2.44615	2.13013	2.76217	2.79165	2.45677	3.12654	2.50987	2.17504	2.8447	4.332	3.8759	4.7881	3.75066	3.34206	4.15926
TAF13	32.1244	28.5513	35.6975	25.0141	21.8841	28.144	31.8939	28.154	35.6337	30.5665	26.8335	34.2995	28.0407	24.5793	31.5022
MIR4521	0	0	0	0	0	0	0	0	0	0	0	0	0	0	0
PARD6B	5.12973	4.73785	5.52162	5.3544	4.96318	5.74562	5.65389	5.22538	6.0824	6.03158	5.5835	6.47965	4.93248	4.53914	5.32583
LOC101054525	0	0	0	0.0241935	0	0.100635	0	0	0	0	0	0	0.0348156	0	0.133294
MUC20	1.73483	1.37479	2.09486	2.88681	2.43818	3.33544	4.69215	4.08084	5.30346	5.45254	4.7781	6.12699	6.45192	5.73979	7.16404
PDGFRB	0.0527637	0.0175879	0.0879395	0.0282837	0.00298599	0.0535814	0.0766488	0.0322277	0.12107	0.0593151	0.0197717	0.0988585	0.0370487	0.00679857	0.0672989
NDUFB9	366.978	348.94	385.016	302.097	286.775	317.419	400.771	381.023	420.519	365.647	347.324	383.97	342.047	324.892	359.203
CYP3A5	14.0046	12.841	15.1682	20.0057	18.6779	21.3334	13.9679	12.7908	15.145	17.8664	16.5339	19.199	23.1485	21.583	24.714
DYNC1LI2	19.2793	18.1615	20.397	32.0236	30.3706	33.6766	33.7979	32.0376	35.5581	30.4847	28.8561	32.1132	34.4223	32.6404	36.2042
EFNA1	3.4807	2.87171	4.08968	53.3571	50.1992	56.515	16.8875	15.369	18.406	28.2508	26.1244	30.3772	13.4613	12.16	14.7627
RUNX2	0.44339	0.217112	0.669667	0.248032	0.0408171	0.455247	0.336061	0.0983196	0.573803	0.0939139	0	0.32647	0.0541482	0	0.268176
LLGL2	36.1352	34.2485	38.0219	36.011	34.177	37.8451	35.1781	33.3398	37.0165	46.0975	43.9655	48.2295	43.7086	41.6605	45.7567
LETMD1	11.6525	10.6249	12.68	27.6363	26.0255	29.247	19.1076	17.745	20.4702	20.2755	18.8534	21.6975	21.6071	20.1681	23.0461
DAGLB	7.2281	6.56942	7.88678	5.45529	4.9017	6.00887	7.33225	6.63932	8.02517	8.13687	7.39374	8.88	7.51889	6.82948	8.20831
UVRAG	4.55913	4.21121	4.90705	8.70878	8.23632	9.18124	5.96043	5.5453	6.37556	5.87889	5.46092	6.29685	5.61801	5.22176	6.01425
LOC101927406	0	0	0	0	0	0	0	0	0	0	0	0	0	0	0
STAT6	30.1777	28.7673	31.588	24.4569	23.1865	25.7272	40.6745	38.7824	42.5665	41.5819	39.6679	43.4959	38.6469	36.8591	40.4346
SERPINB7	0.584646	0.375277	0.794016	0.0181941	0	0.0893728	0.184681	0.0476226	0.32174	0.185527	0.0438851	0.327169	0.139102	0.00958739	0.268617
BAX	128.079	121.69	134.469	139.59	133.119	146.061	137.103	130.355	143.85	151.013	143.833	158.194	149.03	141.899	156.161
FIG4	1.76154	1.48036	2.04271	3.35337	2.96891	3.73783	2.58714	2.22584	2.94845	2.5177	2.1573	2.87809	2.54874	2.19632	2.90115
KIF13B	2.88513	2.67512	3.09513	3.38037	3.15675	3.604	3.91899	3.66308	4.17489	5.03592	4.74313	5.32871	4.12693	3.869	4.38485
FAM65B	0.0498564	0	0.103866	0.0300672	0	0.0776225	0.196918	0.110885	0.282952	0.20718	0.118565	0.295794	0.131286	0.0576845	0.204888
MINOS1	18.4314	17.3341	19.5287	12.9456	12.0949	13.7964	15.8551	14.8342	16.8759	14.8214	13.8375	15.8054	15.8882	14.8712	16.9052
MINOS1-NBL1	8.10353e-05	0	0.0476955	2.48467	1.89123	3.0781	0.530865	0.240194	0.821536	0.503448	0.214814	0.792082	0.496703	0.214908	0.778499
MIR711	0	0	0	0	0	0	0	0	0	0	0	0	0	0	0
TRAIP	5.51632	4.88055	6.15208	1.35276	1.04225	1.66328	2.18698	1.77182	2.60214	3.1604	2.6527	3.66809	5.23023	4.58912	5.87134
PRR14	7.52801	6.80557	8.25044	9.62971	8.81784	10.4416	9.10506	8.27424	9.93588	10.3253	9.42383	11.2267	8.3044	7.52328	9.08551
CHRNE	0.0437952	0	0.102848	0.176199	0.0669206	0.285476	0.12726	0.0324076	0.222112	0.172076	0.0590865	0.285065	0.199908	0.0855145	0.314301
JARID2-AS1	0	0	0	0.471016	0	0.942261	0	0	0	0.136426	0	0.409279	0	0	0
SLC39A8	0.714978	0.530369	0.899586	0.451585	0.305764	0.597406	0.552942	0.380016	0.725868	1.47772	1.19935	1.75609	6.19876	5.61892	6.77859
SCN2A	0.0192845	0	0.0408561	0.0148822	0	0.0344801	0.0378108	0.00858922	0.0670324	0.115578	0.068517	0.162639	0.276165	0.206425	0.345905
F11	0	0	0	0	0	0	0	0	0	0	0	0	0	0	0
CUX1	46.6756	44.833	48.5181	86.7311	83.6045	89.8577	83.7217	0	3.03254	96.1277	0	3.40205	81.0945	78.2586	83.9304
UBE2O	28.0133	27.1719	28.8547	21.4516	20.7307	22.1724	26.811	25.9531	27.6689	22.6444	21.8449	23.4439	23.9338	23.1382	24.7295
HOXC5	0.130037	0.00456085	0.255514	0.159268	0.0255794	0.292956	0.0400236	0	0.129037	0.287833	0.0995441	0.476122	0.186188	0.0332308	0.339146
TAF1	10.3143	9.74236	10.8862	10.9584	10.384	11.5328	16.1414	15.3284	16.9544	13.5565	12.8469	14.266	12.0878	11.4513	12.7243
PEBP1	143.051	139.192	146.911	201.471	196.912	206.03	153.895	149.713	158.077	169.965	165.494	174.436	149.939	145.872	154.005
BLCAP	24.9361	23.2568	26.6153	25.3701	23.6814	27.0588	30.1968	28.2334	32.1601	28.6264	26.7051	30.5477	26.029	24.2639	27.7942
SPATA25	0.956088	0.445038	1.46714	0.731795	0.290506	1.17308	1.6496	0.946206	2.35299	2.70431	1.77921	3.62941	1.52506	0.859472	2.19066
ATXN2L	48.2646	46.3128	50.2163	95.1377	91.2073	99.0681	72.9579	70.1987	75.7171	71.029	68.4514	73.6065	63.6769	61.2695	66.0844
SLC25A3P1	0	0	0	0	0	0	0	0	0	0	0	0	0	0	0
KIAA0556	5.17472	4.84974	5.49969	5.94281	5.60264	6.28298	8.15528	7.73131	8.57924	8.55607	8.11512	8.99703	8.1677	7.75176	8.58364
VAMP8	60.0096	56.1491	63.8702	59.577	55.7998	63.3542	57.5114	53.556	61.4667	72.2149	67.7123	76.7175	75.9661	71.5236	80.4086
TP53AIP1	0.0222761	0	0.155967	0	0	0	0.0121429	0	0.155765	0.0352913	0	0.205817	0.0117406	0	0.15056
GPC5-AS1	0	0	0	0	0	0	0	0	0	0	0	0	0	0	0
NRG1-IT1	0	0	0	0	0	0	0	0	0	0	0	0	0	0	0
GGA2	7.83904	7.41772	8.26036	13.4014	12.8633	13.9395	11.7054	11.171	12.2398	11.8261	11.2804	12.3717	10.9118	10.4046	11.4191
KIAA0930	33.5384	32.2051	34.8717	28.4924	27.1772	29.8075	40.1513	38.4453	41.8574	47.6752	45.8279	49.5225	41.8531	40.238	43.4682
DCTN4	10.3343	9.59445	11.0742	10.1489	9.42505	10.8728	13.2919	12.3974	14.1863	12.875	11.9906	13.7593	12.0099	11.185	12.8347
LOC285000	0	0	0	0	0	0	0	0	0	0	0	0	0	0	0
LOC644656	2.3315	1.74239	2.92062	1.70366	1.21516	2.19216	3.09877	2.395	3.80254	3.51893	2.7602	4.27766	2.27721	1.68029	2.87412
GDF10	0	0	0	0	0	0	0	0	0	0	0	0	0	0	0
ACOT1	1.84664	1.4231	2.27018	3.17243	2.63233	3.71254	3.61911	3.00737	4.23085	4.33277	3.65194	5.01359	4.50065	3.82061	5.1807
PRCC	101.679	99.0259	104.332	68.2359	66.1023	70.3694	82.4323	79.9421	84.9225	84.1394	81.5818	86.697	81.4456	79.0095	83.8817
LINC00691	0	0	0	0	0	0	0	0	0	0	0	0	0	0	0
SOX15	0.447998	0.217105	0.67889	0.13554	0.00273846	0.268342	0.856508	0.527048	1.18597	0.567865	0.291319	0.844411	0.739774	0.432796	1.04675
LOC101929767	1.58344	0.90826	2.25862	4.77047	3.5968	5.94413	3.47869	2.42306	4.53431	2.93269	1.93688	3.92849	2.75694	1.82081	3.69307
FBXW7	4.36625	3.71742	5.01509	3.0645	2.61577	3.51324	3.05147	2.53502	3.56792	3.5303	3.02276	4.03785	3.82022	3.21552	4.42491
RNF32	0.504214	0.28633	0.722099	1.06558	0.768077	1.36309	1.94249	1.51033	2.37465	1.63704	1.23675	2.03732	1.46404	1.09402	1.83405
MORF4L2	210.257	204.484	216.03	194.706	189.048	200.364	158.293	153.569	163.017	138.424	134.184	142.664	129.915	125.908	133.923
SIRPA	2.66171	2.34599	2.97744	1.49814	1.26835	1.72792	2.69173	2.3659	3.01756	4.26332	3.84066	4.68598	7.04968	6.49187	7.60749
MIR4709	0	0	0	0	0	0	0	0	0	0	0	0	0	0	0
DUX4	0	0	0	0	0	0	0.00442427	0	0.066364	0.00245693	0	0.0664278	0	0	0
C7orf61	0.212406	0.0224243	0.402387	0.824387	0.45571	1.19306	0.557921	0.234584	0.881259	0.287615	0.0527783	0.522451	0.359962	0.10543	0.614494
RCAN1	7.33254	6.64607	8.019	14.2827	13.3027	15.2627	13.3524	12.3532	14.3516	15.5742	14.4767	16.6716	17.8868	16.7142	19.0595
IMMP1L	3.02665	2.16292	3.89039	1.8966	1.20952	2.58369	3.25526	2.31685	4.19368	2.72153	1.84027	3.60279	2.26735	1.48608	3.04863
OR2J2	0	0	0	0	0	0	0	0	0	0	0	0	0	0	0
VPRBP	5.43088	5.02745	5.83431	4.82338	4.46345	5.1833	4.60741	4.23254	4.98228	4.46023	4.08127	4.83919	4.86062	4.47352	5.24773
TIGD7	2.75001	2.39472	3.1053	2.49953	2.16771	2.83135	5.60014	5.04848	6.15181	4.62221	4.12168	5.12274	3.89626	3.45494	4.33757
FAM197Y5	0	0	0	0	0	0	0	0	0	0	0	0	0	0	0
SLC7A5	160.212	158.001	162.423	44.5074	43.3623	45.6525	108.834	106.924	110.745	129.951	127.831	132.071	163.08	160.788	165.373
FRY	0.238714	0.18295	0.294478	1.03999	0.920014	1.15996	0.698312	0.596553	0.800071	1.09718	0.965046	1.22932	1.00527	0.883	1.12753
PRDM14	0	0	0	0	0	0	0	0	0	0	0	0	0	0	0
WNT5B	0.894389	0.641336	1.14744	1.12051	0.843262	1.39775	0.379446	0.205429	0.553463	0.726947	0.48563	0.968263	0.55914	0.352318	0.765963
SPATA22	0	0	0	0	0	0	0	0	0	0	0	0	0	0	0
EVC2	1.23975	1.03531	1.44419	2.23702	1.96006	2.51398	3.0036	2.66101	3.34619	2.42115	2.11443	2.72787	2.26136	1.97493	2.54779
MLST8	35.5625	33.4229	37.702	49.7558	47.0022	52.5093	49.2156	46.4364	51.9948	53.0577	50.1023	56.0131	45.9603	43.3726	48.5479
ASZ1	0	0	0	0	0	0	0	0	0	0	0	0	0	0	0
VCPKMT	2.70763	2.21371	3.20156	4.8789	4.22965	5.52816	3.3465	2.76372	3.92929	3.05568	2.49428	3.61708	3.402	2.8349	3.9691
IER3	0	0	0	0	0	0	0	0	0	0	0	0	0	0	0
ZNF503-AS2	0.524399	0.32732	0.721478	0.0699675	0	0.177082	0.541779	0.320708	0.762849	0.419009	0.215215	0.622802	0.321929	0.151968	0.491889
ZNF512B	8.63419	8.06324	9.20513	1.93444	1.71216	2.15672	8.53715	7.95524	9.11905	7.86845	7.31222	8.42468	6.93171	6.43164	7.43178
SCN10A	0	0	0	0	0	0	0	0	0	0	0	0	0	0	0
RASGEF1A	0	0	0	0.0828028	0.0179198	0.147686	0.0116727	0	0.0476107	0.0361593	0	0.087659	0	0	0
POU6F2	0	0	0	0	0	0	0	0	0	0	0	0	0.0859384	0	0.176261
THSD1	0.579226	0.416814	0.741639	0.596234	0.435662	0.756806	0.445671	0.296661	0.594681	0.252418	0.138822	0.366015	0.407978	0.265354	0.550603
HCCS	9.44844	8.60448	10.2924	6.03735	5.39359	6.6811	8.77568	7.92764	9.62371	8.6871	7.84669	9.5275	9.87136	8.98314	10.7596
NPVF	0	0	0	0	0	0	0	0	0	0	0	0	0	0	0
C15orf56	0	0	0	0	0	0	0	0	0	0	0	0	0	0	0
TBX21	0	0	0	0	0	0	0	0	0	0	0	0	0	0	0
EDA2R	0	0	0	0	0	0	0	0	0	0.0340426	0	0.0858305	0.180767	0.0871018	0.274431
MRAS	0.162367	0.0772704	0.247463	0.416571	0.295239	0.537903	1.12258	0.913245	1.33191	2.75196	2.42956	3.07436	3.26631	2.918	3.61462
CSRNP1	5.99666	5.47874	6.51458	3.34797	2.97155	3.72439	3.2628	2.86285	3.66275	3.15162	2.75379	3.54946	5.08539	4.5987	5.57208
MAOB	25.9769	24.7854	27.1684	11.8632	11.0621	12.6643	10.212	9.42652	10.9974	14.4018	13.4508	15.3527	12.7985	11.9321	13.6649
LOC102546226	0	0	0	0	0	0	0	0	0	0	0	0	0	0	0
CX3CR1	0	0	0	0	0	0	0	0	0	0.0504189	0	0.118748	0	0	0
TPM3	276.992	265.688	288.295	145.525	139.457	151.594	175.815	168.487	183.143	195.85	187.622	204.077	203.241	194.872	211.61
BHLHE23	0	0	0	0	0	0	0	0	0	0.044775	0	0.134325	0	0	0
CDSN	0	0	0	0	0	0	0	0	0	0	0	0	0	0	0
TTTY6	0	0	0	0	0	0	0	0	0	0	0	0	0.000369549	0	0.284588
CHRNA1	0	0	0	0.0178857	0	0.0691932	0	0	0	0	0	0	0.0195236	0	0.0760767
RUNX3	0.326703	0.221216	0.43219	0.0615244	0.0135487	0.1095	0.0260469	0	0.0616906	0.0268743	0	0.0638049	0.0419725	0	0.0846314
TFEC	0.440779	0.342702	0.538856	0.572808	0.463401	0.682214	1.18166	1.01316	1.35017	1.26215	1.08804	1.43626	2.62352	2.37546	2.87157
PRSS36	0.247456	0.12525	0.369662	0.0717003	0	0.145324	0.107929	0.0165865	0.199271	0.268665	0.137346	0.399983	0.314873	0.175114	0.454632
C11orf53	2.79921	2.12	3.47842	2.44353	1.81392	3.07314	2.58138	1.89937	3.26338	2.61648	1.91746	3.31551	3.34479	2.58514	4.10443
LOC644172	0	0	0	0	0	0	0	0	0	0	0	0	0	0	0
RAB33B	1.88587	1.62385	2.14789	3.02557	2.70127	3.34986	3.36782	3.00379	3.73185	2.80766	2.47102	3.1443	3.63852	3.26966	4.00738
MIR193A	0	0	0	0	0	0	0	0	0	0	0	0	0	0	0
MIR4276	0	0	0	0	0	0	0	0	0	0	0	0	0	0	0
ZNF217	15.634	15.024	16.244	25.3671	24.6003	26.1338	16.2872	15.6374	16.937	19.7766	19.0492	20.504	18.953	18.2638	19.6422
TSPO	186.816	177.735	195.898	255.593	243.88	267.306	222.475	211.494	233.455	208.055	197.69	218.42	199.254	189.576	208.932
ARRDC5	0	0	0	0	0	0	0	0	0	0	0	0	0	0	0
GRPEL1	48.5334	46.3065	50.7602	30.036	28.3058	31.7661	31.4968	29.6135	33.3801	31.7085	29.791	33.626	36.8348	34.8286	38.8411
GPIHBP1	0.0630876	0	0.126206	0.274338	0.144929	0.403748	0.240865	0.112117	0.369613	0.372713	0.210048	0.535378	0.232917	0.108417	0.357416
MIR3974	0	0	0	0	0	0	0	0	0	0	0	0	0	0	0
IGF2BP1	11.2168	10.5954	11.8383	7.9812	7.50824	8.45417	8.83731	8.30747	9.36714	8.61517	8.09086	9.13949	6.56038	6.13694	6.98382
NUDT3	12.6074	11.5879	13.6269	12.7227	11.706	13.7394	14.6557	13.4979	15.8136	17.313	16.0099	18.616	16.7548	15.5076	18.0019
UBE2R2	43.3571	42.2009	44.5133	58.672	57.3381	60.0059	44.7574	43.5341	45.9807	51.6001	50.2609	52.9393	48.8257	47.5632	50.0882
IGSF6	0	0	0	0.195651	0.0206554	0.370646	0	0	0	0.0455111	0	0.136533	0.0854292	0	0.206413
ZFP42	0.0133693	0	0.0401079	0.0258291	0	0.062408	0	0	0	0	0	0	0.0281947	0	0.0681237
KLC2	27.7816	26.3301	29.2331	37.8872	36.2581	39.5164	35.5086	33.8195	37.1978	32.9281	31.3522	34.504	33.2925	31.7525	34.8325
MIR3684	0	0	0	0	0	0	0	0	0	0	0	0	0	0	0
TUBGCP6	5.22693	4.88189	5.57197	4.05825	3.76204	4.35446	6.12308	5.7359	6.51026	5.99226	5.60188	6.38264	6.61415	6.21865	7.00966
MIR223	0	0	0	0	0	0	0	0	0	0	0	0	0	0	0
EIF4E3	0.714787	0.582925	0.846648	1.36868	1.18659	1.55078	1.49157	1.28989	1.69325	1.68737	1.46812	1.90662	1.56062	1.3574	1.76383
GGN	0.336477	0.186	0.486954	0.373984	0.217243	0.530725	0.422155	0.245225	0.599085	0.397616	0.224082	0.571149	1.24246	0.940986	1.54393
GTF2H3	13.937	13.0028	14.8712	9.81565	9.08438	10.5469	16.7386	15.6398	17.8375	19.6971	18.4777	20.9166	20.6209	19.3918	21.85
WNT3	2.24902	1.9397	2.55834	2.34583	2.03508	2.65658	4.44226	3.99523	4.88929	4.29307	3.84443	4.74171	3.37073	2.98548	3.75599
LOC646522	0	0	0	0	0	0	0	0	0	0	0	0	0	0	0
USP53	4.49411	4.18956	4.79866	4.68806	4.38329	4.99283	6.58621	6.20392	6.96851	5.07724	4.73434	5.42014	8.7195	8.28678	9.15222
TPT1-AS1	0.79076	0.506746	1.07477	1.19036	0.849043	1.53168	1.30224	0.921991	1.68248	1.4845	1.07279	1.89621	1.37895	0.996237	1.76166
CCDC92	12.2794	11.2558	13.303	12.0659	11.0698	13.0619	23.2148	21.7558	24.6737	24.6937	23.1608	26.2266	20.6586	19.2973	22.02
FAM189A2	0.0431232	0	0.110302	0.0666903	0	0.146876	0	0	0	0.019413	0	0.0845099	0.0363987	0	0.107065
NUDT17	2.49469	1.86195	3.12744	4.24704	3.42787	5.0662	3.43708	2.65544	4.21872	4.96164	4.00492	5.91836	3.74917	2.94694	4.55141
DYSF	0.16958	0.100107	0.239053	0.556725	0.44537	0.668081	1.29177	1.11302	1.47052	1.71834	1.51686	1.91982	0.883108	0.74263	1.02359
LINC01257	0	0	0	0	0	0	0	0	0	0	0	0	0	0	0
SLC6A8	109.474	105.457	113.492	169.309	163.655	174.964	105.479	101.732	109.225	146.889	141.823	151.956	126.422	122.015	130.828
STK32C	5.37019	4.75992	5.98046	5.0856	4.5016	5.6696	7.8567	7.08935	8.62404	9.38262	8.52521	10.24	7.76048	7.00745	8.51351
DBN1	42.586	40.3299	44.8421	50.2565	47.6773	52.8356	48.5668	46.0034	51.1301	56.6145	53.6916	59.5373	41.2846	39.048	43.5212
TRPC7	0	0	0	0	0	0	0	0	0	0	0	0	0	0	0
TCEB2	382.506	366.306	398.707	403.579	386.86	420.299	339.606	324.549	354.662	334.063	318.777	349.349	276.661	263.838	289.484
LINC00339	7.10137	6.01236	8.19038	11.5595	10.1651	12.954	13.4408	11.859	15.0226	16.1833	14.4121	17.9545	15.2195	13.5625	16.8766
DHDH	0.231271	0.0424391	0.420104	2.39218	1.78026	3.0041	1.07521	0.645211	1.50522	1.34778	0.863645	1.83192	0.612025	0.293073	0.930976
CCDC50	6.08309	5.68326	6.48292	8.35505	7.86715	8.84294	8.07486	7.58171	8.56802	8.57336	8.0517	9.09503	8.46537	7.96155	8.96919
EN1	0	0	0	0	0	0	0.0386348	0	0.0832465	0.0265725	0	0.0642042	0.0249036	0	0.0601718
ALOX5AP	0.14648	0	0.353225	0.237112	0	0.478188	0.427842	0.0973228	0.758362	1.26804	0.707489	1.82859	0.82827	0.394511	1.26203
CDC25B	139.066	135.264	142.868	89.9156	87.0426	92.7887	90.1656	87.355	92.9763	82.9984	80.2418	85.7549	105.979	102.493	109.464
PRKD1	0.864625	0.683619	1.04563	1.16407	0.958622	1.36952	1.72183	1.45507	1.98859	0.867212	0.674981	1.05944	1.23128	1.01046	1.4521
C19orf43	171.824	166.048	177.599	118.665	113.935	123.396	136.846	131.449	142.243	161.896	155.939	167.853	162.002	156.227	167.776
LOC102724153	0.0322172	0	0.0955565	3.84355e-16	0	0.0327098	5.44045e-16	0	0.0369229	4.60142e-27	0	0.0380886	1.78122e-27	0	0.0357057
USP21	7.54573	6.80129	8.29017	7.72506	6.99673	8.45338	9.09959	8.24583	9.95334	7.64043	6.85314	8.42773	6.50151	5.79684	7.20618
ZNF408	10.9128	9.99699	11.8287	11.6173	10.677	12.5577	13.449	12.3707	14.5273	12.5361	11.4919	13.5802	11.7664	10.7962	12.7366
TSPYL1	7.49513	7.05623	7.93403	5.40586	5.03671	5.775	9.35113	8.83743	9.86483	7.8223	7.34655	8.29805	7.44353	6.99436	7.8927
ASCL5	0.082133	0	0.176972	0.0265031	0	0.0795094	0.179445	0.0329288	0.325962	0.154225	0.016282	0.292169	0.144653	0.0152715	0.274035
NADK	27.1711	25.676	28.6662	20.6443	19.4126	21.876	27.4602	25.9119	29.0084	35.6178	33.7628	37.4728	30.8321	29.1802	32.4841
MIR4644	0	0	0	0	0	0	0	0	0	0	0	0	0	0	0
NEK3	1.22094	0.937138	1.50475	3.13612	2.68374	3.58851	1.8396	1.47278	2.20641	2.14341	1.74267	2.54414	2.02034	1.65208	2.3886
ZNF542P	0	0	0	0	0	0	0	0	0	0	0	0	0	0	0
OR8D1	0	0	0	0	0	0	0	0	0	0	0	0	0	0	0
SLC5A12	0.0373537	0.00911695	0.0655904	0.200789	0.136414	0.265163	0.404039	0.305808	0.502271	0.479879	0.37124	0.588519	0.528272	0.419146	0.637398
NFATC2	3.42726	3.16432	3.6902	5.38084	5.03845	5.72323	6.47625	6.09894	6.85355	4.62713	4.30665	4.94762	4.82761	4.50354	5.15169
PTDSS2	19.2245	18.1592	20.2899	19.7937	18.7326	20.8549	19.8435	18.717	20.9699	19.9725	18.8231	21.1218	17.9204	16.8674	18.9734
FLJ45513	0.225094	0.095521	0.354667	0.016736	0	0.0640727	0.113349	0.0133845	0.213313	0.0389754	0	0.106483	0.0182689	0	0.069941
WDR3	16.6054	15.5723	17.6385	8.62787	7.97457	9.28118	13.7827	12.8529	14.7126	14.1623	13.2056	15.1191	13.7315	12.8138	14.6492
FMR1-AS1	0.0595933	0	0.137594	0.0436567	0	0.119278	0.056655	0	0.137653	0.126917	0.0206699	0.233164	0.130124	0.0254225	0.234826
NPM2	0.113054	0	0.297765	0.245272	0.0432287	0.447315	0.288528	0.0269613	0.550095	1.08889	0.629209	1.54858	0.411162	0.124284	0.698039
DPY19L3	3.82514	3.50896	4.14132	5.15773	4.78364	5.53181	6.27617	5.84635	6.70598	5.84551	5.42789	6.26314	5.49385	5.10208	5.88562
CASC15	0.195439	0.0692465	0.321631	0.604702	0.390484	0.81892	1.15889	0.839551	1.47823	1.81512	1.41277	2.21747	0.693091	0.451211	0.93497
CCDC159	2.16692	1.57643	2.75742	6.23464	5.25408	7.2152	4.73058	3.82644	5.63472	5.72578	4.71622	6.73533	3.73308	2.93474	4.53142
MYLPF	0.158164	0	0.382153	0.0771657	0	0.231497	0.086945	0	0.260835	0	0	0	0	0	0
EXD2	2.44861	2.17857	2.71865	4.42775	4.05563	4.79987	3.96157	3.59281	4.33032	3.33799	3.00702	3.66896	3.44745	3.11874	3.77616
PSMB8	0	0	0	0	0	0	0	0	0	0	0	0	0	0	0
DPY19L2P3	0.0371279	0	0.115816	0.325565	0.126185	0.524944	0.37494	0.146776	0.603104	0.188067	0.024729	0.351404	0.646846	0.354507	0.939185
GMPS	32.754	31.3746	34.1334	36.5113	35.0798	37.9428	24.2497	23.0087	25.4908	28.1916	26.8322	29.551	31.9454	30.5466	33.3443
KLHL29	1.63348	1.42165	1.8453	2.73373	2.46826	2.99921	6.18437	5.75817	6.61057	5.78125	5.3625	6.2	6.18108	5.7615	6.60067
MIR3179-3	0	0	0	0	0	0	0	0	0	0	0	0	0	0	0
PCMTD1	2.6489	2.33346	2.96433	14.0912	13.2054	14.977	9.92563	9.21392	10.6373	11.0489	10.2657	11.8321	8.35101	7.71742	8.98459
TMEM5	16.0467	14.8207	17.2727	10.0911	9.16449	11.0178	15.3239	14.0843	16.5635	16.1637	14.8713	17.4561	16.3694	15.1029	17.6358
SLC27A1	2.28808	1.98498	2.59118	4.95272	4.51758	5.38785	2.59998	2.26229	2.93767	3.23425	2.85472	3.61378	3.58372	3.19743	3.97001
FAM228A	0	0	0	0	0	0	0	0	0	0.0709954	0	0.152974	0.133135	0.0244308	0.24184
TAAR2	0	0	0	0	0	0	0	0	0	0	0	0	0	0	0
HSD3BP4	0	0	0	0	0	0	0.0123921	0	0.0267013	0	0	0	0.00399296	0	0.0119789
C7orf62	0	0	0	0	0	0	0	0	0	0	0	0	0	0	0
MIR4763	0	0	0	0	0	0	0	0	0	0	0	0	0	0	0
HLTF	7.70391	7.19819	8.20964	8.26877	7.74286	8.79468	8.17088	7.62425	8.7175	9.22311	8.641	9.80522	9.88714	9.28928	10.485
AFF3	0	0	0	0.0039221	0	0.0146488	0.00885786	0	0.023994	0.0228251	0	0.0471186	0.0299689	0.00351569	0.0564222
RHEBL1	1.81407	1.31096	2.31719	2.12641	1.5796	2.67321	3.13576	2.44271	3.82881	2.20766	1.61678	2.79855	1.90081	1.37327	2.42836
MIR941-4	0	0	0	0	0	0	0	0	0	0	0	0	0	0	0
GIMAP8	0	0	0	0	0	0	0	0	0	0.00975386	0	0.0292616	0.00913982	0	0.0274194
PET117	10.0472	8.7197	11.3746	10.7992	9.45741	12.1409	16.0698	14.2458	17.8939	17.0409	15.15	18.9319	19.0953	17.1373	21.0532
TNFRSF21	54.1236	52.6848	55.5625	27.453	26.4523	28.4537	28.75	27.6611	29.8389	27.7099	26.6248	28.7951	27.033	25.9955	28.0705
NOL11	29.7316	28.4168	31.0464	12.1815	11.3458	13.0172	19.1094	18.0038	20.2149	15.7971	14.7721	16.8221	17.3974	16.3599	18.4349
GPR151	0	0	0	0	0	0	0	0	0	0.071494	0	0.172743	0	0	0
TMEM217	0.037005	0	0.150042	0.0831271	0	0.215795	0.103975	0	0.246592	0.0333883	0	0.164395	0.0252462	0	0.145484
NOVA2	0	0	0	0	0	0	0	0	0	0	0	0	0	0	0
ANKDD1A	0.593204	0.429821	0.756588	0.572837	0.415063	0.730611	0.683334	0.499179	0.86749	0.5791	0.408039	0.750162	0.460126	0.312605	0.607647
ECE2	18.461	16.4992	20.4227	8.56887	7.30558	9.83216	10.4942	9.00493	11.9834	14.9227	13.0896	16.7557	13.1825	11.5188	14.8462
CPEB1	0	0	0	0.0118981	0	0.0651844	0.0403002	0	0.113622	0.110873	0.0128094	0.208936	0.138381	0.0418774	0.234884
DLG1	12.7511	12.0898	13.4123	4.98189	4.59704	5.36675	14.8567	14.1052	15.6081	11.2681	10.6131	11.9231	11.0758	10.4458	11.7058
NEURL1B	1.61286	1.42852	1.7972	0.757952	0.634589	0.881314	0.753846	0.623111	0.88458	1.11704	0.95295	1.28113	0.871199	0.733018	1.00938
OR12D3	0	0	0	0	0	0	0	0	0	0	0	0	0	0	0
LOC101926896	0	0	0	0	0	0	0	0	0	0	0	0	0	0	0
IL1F10	0	0	0	0	0	0	0	0	0	0	0	0	0	0	0
CHPF	15.4947	14.426	16.5633	26.5339	24.9781	28.0896	20.4761	19.1421	21.8102	29.8158	28.0658	31.5657	26.4513	24.8742	28.0284
CEP41	2.11218	1.87028	2.35407	1.60347	1.40375	1.8032	2.82646	2.53359	3.11932	2.93861	2.63868	3.23854	2.95476	2.67061	3.2389
MIR6864	0	0	0	0	0	0	0	0	0	0	0	0	0	0	0
HAVCR2	0.102858	0.0251046	0.180611	0.113576	0.0332657	0.193887	0.19232	0.0808627	0.303777	0.248001	0.118757	0.377244	0.123978	0.0363123	0.211644
LRP2BP	0.0979015	0.0455774	0.150226	0.00629819	0	0.0243965	0.0568925	0.0137991	0.0999859	0.117403	0.0568947	0.177911	0.0618748	0.0180382	0.105711
CASP14	0	0	0	0.0106885	0	0.0320656	0	0	0	0	0	0	0	0	0
LINC00240	0	0	0	0	0	0	0	0	0	0	0	0	0.0466775	0	0.140032
SGPL1	5.90288	5.53064	6.27512	6.73625	6.34623	7.12626	13.6402	13.0528	14.2276	12.9773	12.3953	13.5593	10.4937	9.98611	11.0013
FSTL5	0.0140518	0	0.041401	0.332552	0.233683	0.431422	0.375495	0.264204	0.486786	0.830205	0.661285	0.999124	1.57798	1.34923	1.80672
PRRT1	0.116765	0.0214267	0.212103	0.244612	0.108926	0.380299	0.148668	0.0362856	0.261051	0.175261	0.0513329	0.29919	0.102699	0.0108422	0.194555
BSN	0.140704	0.106325	0.175083	0.0412951	0.0232724	0.0593177	0.233171	0.187529	0.278813	0.192485	0.15019	0.234781	0.210358	0.167671	0.253046
TECR	42.996	40.0258	45.9663	47.1401	44.0039	50.2763	43.2351	40.1784	46.2917	40.7486	37.7565	43.7407	41.916	38.9649	44.8672
LOC648987	0.524621	0.0265129	1.02273	0.820564	0.156229	1.4849	0.797143	0.0992105	1.49508	0.654988	0.0265337	1.28344	0.380918	0	0.90525
SLCO1B7	0	0	0	0.0370236	0	0.0894559	0.0208948	0	0.0626843	0.0215534	0	0.0646603	0	0	0
RBL1	11.1234	10.4352	11.8117	2.8427	2.54393	3.14148	4.11767	3.71923	4.51612	6.05141	5.55082	6.55201	8.88331	8.27852	9.48809
NXT2	6.93812	6.27724	7.599	2.92018	2.51734	3.32303	3.60782	3.12343	4.09222	4.43015	3.88369	4.9766	3.98517	3.48845	4.48188
PLEKHG6	4.04717	3.56859	4.52575	7.93622	7.23702	8.63541	3.33084	2.88308	3.7786	7.82189	7.08496	8.55882	6.27595	5.65553	6.89637
LOC101926905	0	0	0	0	0	0	0	0	0	0	0	0	0	0	0
TUB	0	0	0	0	0	0	0	0	0	0.0182836	0	0.0443763	0	0	0
MAGEA1	0.219549	0.0777891	0.36131	0.063708	0	0.137272	0.359515	0.172157	0.546873	0.42027	0.216409	0.624131	0.324534	0.151063	0.498005
C14orf37	0.0339333	0	0.0731161	0	0	0	0	0	0	0.0254453	0	0.0614806	0.0238466	0	0.0576178
TMEM109	71.1598	69.0852	73.2344	43.9146	42.3198	45.5094	42.2033	40.5422	43.8644	50.753	48.9028	52.6032	52.5982	50.7747	54.4218
RAPGEF3	1.31214	1.13355	1.49074	0.673112	0.549435	0.796788	0.994083	0.834108	1.15406	0.530878	0.412303	0.649452	0.671283	0.542578	0.799987
C14orf159	1.49473	1.1214	1.86806	2.2547	1.81646	2.69294	3.01595	2.53815	3.49376	3.47379	2.94667	4.00091	3.3637	2.86238	3.86503
SNORA70	0	0	0	0	0	0	0	0	0	0	0	0	0	0	0
CAPZB	85.2098	80.7917	89.6279	67.5988	63.9483	71.2493	63.1574	59.61	66.7047	62.6144	59.0694	66.1595	61.8748	58.4077	65.342
FAM222B	3.33783	2.99426	3.6814	2.67941	2.37407	2.98475	3.92484	3.53114	4.31854	3.2428	2.88646	3.59914	2.84923	2.52118	3.17727
SLC22A18	27.1084	25.1081	29.1087	41.1584	38.5273	43.7894	45.5695	42.6402	48.4989	40.3248	37.6092	43.0403	37.6806	35.1397	40.2215
KIR2DS2	0	0	0	0	0	0	0	0	0	0	0	0	0	0	0
ZNF410	10.2272	9.41092	11.0435	8.84992	8.12736	9.57248	13.6416	12.6366	14.6465	13.5479	12.536	14.5598	13.7885	12.803	14.774
GTF2IP1	18.0479	16.9281	19.1676	18.6638	17.5277	19.7999	17.3052	16.191	18.4194	19.2891	18.075	20.5032	18.6204	17.4579	19.7829
MIR618	0	0	0	0	0	0	0	0	0	0	0	0	0	0	0
KLF5	14.8187	13.8395	15.7979	10.8045	10.023	11.5861	8.3396	7.64838	9.03081	10.5705	9.7581	11.383	9.54926	8.80559	10.2929
LOC100093631	0.043541	0	0.106656	0.0419781	0	0.102431	0.0587835	0	0.130945	0.0489676	0	0.119593	0.0660224	0	0.142991
ABRACL	35.7175	32.9223	38.5127	30.1648	27.6175	32.7121	32.5282	29.7127	35.3437	31.2285	28.4584	33.9987	35.8698	32.9858	38.7538
LOC102724050	0.072463	0	0.33626	0	0	0	0	0	0	0	0	0	0	0	0
SOCS1	0.0994766	0	0.214342	2.37748	1.82128	2.93368	0.688728	0.372272	1.00518	0.784994	0.442394	1.12759	0.420851	0.176951	0.664751
PFDN6	0	0	0	0	0	0	0	0	0	0	0	0	0	0	0
USP26	0	0	0	0	0	0	0	0	0	0	0	0	0	0	0
MIR92A1	0	0	0	0	0	0	0	0	0	0	0	0	0	0	0
SEMA3D	0.0053318	0	0.0159954	0.0360089	0.00878874	0.0632292	0.0697041	0.0293078	0.1101	0.0539415	0.0179805	0.0899025	0.224609	0.153164	0.296055
GPRC5A	43.3449	41.8835	44.8062	25.7523	24.6454	26.8592	14.832	13.9363	15.7277	11.5404	10.7333	12.3474	16.2173	15.2979	17.1367
DLG4	0.232261	0.139668	0.324854	0.629933	0.472366	0.7875	0.312135	0.201712	0.422558	0.433937	0.293609	0.574265	0.489475	0.343225	0.635724
TISP43	0	0	0	0	0	0	0	0	0	0	0	0	0	0	0
LOC155060	0.816269	0.625307	1.00723	3.4831	3.09415	3.87204	3.10864	2.71728	3.5	2.93422	2.54651	3.32193	2.06964	1.7552	2.38408
TPK1	0.927568	0.680501	1.17463	1.89456	1.55238	2.23674	2.10654	1.72764	2.48544	2.22341	1.82562	2.6212	2.34588	1.94754	2.74421
ZSWIM1	4.58335	4.09792	5.06877	3.2074	2.80723	3.60758	5.42458	4.87801	5.97115	5.29806	4.74699	5.84912	4.83239	4.32059	5.34419
GBX2	0	0	0	0	0	0	0	0	0	0	0	0	0	0	0
PRAME	0.148735	0.0147814	0.282689	0.284423	0.122196	0.446649	0.265917	0.0912132	0.440622	0.26039	0.0817553	0.439025	0.039179	0	0.152156
TP53INP2	2.17469	1.90336	2.44602	4.18221	3.81433	4.55009	2.31598	2.02363	2.60833	3.99804	3.61058	4.3855	1.92541	1.66273	2.18809
MIR8069	0	0	0	0	0	0	0	0	0	0	0	0	0	0	0
KRTAP13-1	0	0	0	0	0	0	0	0	0	0	0	0	0	0	0
SLC8A1	0.0110783	0	0.0363786	0.101861	0.0509708	0.15275	0.151347	0.0857491	0.216945	0.343582	0.245468	0.441697	0.503349	0.390309	0.616389
MTOR-AS1	0	0	0	0	0	0	0	0	0	0	0	0	0.0747146	0	0.286739
YIF1B	12.6602	11.7926	13.5277	17.2452	16.199	18.2915	13.3452	12.3995	14.2909	17.9203	16.7993	19.0413	17.6784	16.5932	18.7636
ACYP2	1.31817	0.898875	1.73746	2.01151	1.49322	2.5298	2.01736	1.47369	2.56102	3.04623	2.36586	3.7266	3.20651	2.53402	3.87899
LDLRAD2	0.0678087	0.0110283	0.124589	0.204083	0.103927	0.304239	0.111693	0.035167	0.188219	0.0828328	0.0157394	0.149926	0.0898388	0.0218683	0.157809
DPYSL2	29.1727	27.8066	30.5387	32.5659	31.2163	33.9155	39.518	37.8266	41.2093	39.1454	37.5103	40.7806	42.8601	41.0293	44.691
RASAL1	0.583517	0.431171	0.735862	1.20458	0.990845	1.41831	1.05257	0.842908	1.26223	2.0456	1.74798	2.34322	1.71731	1.4541	1.98053
FAM138E	0	0	0	0	0	0	0	0	0	0	0	0	0	0	0
SLC4A2	84.187	80.777	87.597	47.2767	45.0844	49.469	60.9778	58.305	63.6505	74.0878	70.9979	77.1778	65.306	62.5687	68.0433
MIR208A	0	0	0	0	0	0	0	0	0	0	0	0	0	0	0
LOC101927476	0.104797	0.0349324	0.174662	0.0112451	0	0.0337353	0.126954	0.0449816	0.208927	0.104782	0.0306898	0.178873	0.02455	0	0.0593173
LOC100507547	0	0	0	0	0	0	0	0	0	0	0	0	0	0	0
CDK5	21.9422	20.0328	23.8517	29.3736	27.1213	31.6259	25.6343	23.4151	27.8535	27.4246	25.0925	29.7567	27.433	25.2063	29.6597
HCP5	0	0	0	0	0	0	0	0	0	0	0	0	0	0	0
RTBDN	0.0525699	0	0.232624	0.042036	0	0.24397	0.0474131	0	0.278182	0.059168	0	0.261514	0	0	0
TMEM119	0.0130693	0	0.039208	0	0	0	0.0427555	0	0.0921252	0	0	0	0.0137804	0	0.0413412
SYP	0.630971	0.434102	0.82784	0.141775	0.047732	0.235817	0.480137	0.301918	0.658357	0.330213	0.178391	0.482034	0.324994	0.179817	0.470171
ERBB2	5.89323	5.40372	6.38274	2.0559	1.79951	2.31228	4.23245	3.83851	4.62638	5.34675	4.90559	5.7879	3.50658	3.16211	3.85104
GEN1	3.56626	3.26096	3.87156	0.170664	0.108564	0.232764	1.71832	1.5087	1.92793	1.75717	1.54577	1.96856	2.38191	2.13776	2.62606
ZNRF3	3.98643	3.66776	4.3051	2.21825	1.9906	2.44591	3.5217	3.20694	3.83646	3.74533	3.41443	4.07624	4.16763	3.82275	4.5125
LOC101927948	0	0	0	0.0364083	0	0.109225	0.0821455	0	0.198479	0.0423513	0	0.127054	0	0	0
LOC101929439	0	0	0	0	0	0	0	0	0	0	0	0	0.0321167	0	0.0882907
PRR30	0	0	0	0	0	0	0	0	0	0	0	0	0	0	0
PMFBP1	0	0	0	0	0	0	0	0	0	0.0339107	0	0.0844101	0.0105918	0	0.0427318
SYPL1	110.478	105.264	115.693	110.45	105.263	115.636	87.9732	83.6242	92.3222	89.6099	85.1721	94.0477	98.8641	94.093	103.635
DDX39B	0	0	0	0	0	0	0	0	0	0	0	0	0	0	0
MEX3C	7.61325	7.10686	8.11964	12.3972	11.7694	13.0249	12.4322	11.7591	13.1054	10.9761	10.3364	11.6158	12.0193	11.3685	12.6701
ANKRD20A1	0.0924948	0.030368	0.154622	0.147177	0.0644987	0.229855	0.147889	0.0540922	0.241685	0.121947	0.0344073	0.209486	0.209096	0.107393	0.310799
ARID4A	1.74612	1.52949	1.96275	2.40963	2.15385	2.6654	2.23105	1.97293	2.48918	2.46426	2.18975	2.73877	2.61977	2.34484	2.89469
CSAG1	0.861395	0.308722	1.41407	2.06286	1.24863	2.87708	1.63564	0.860543	2.41075	3.19286	2.09247	4.29325	4.96248	3.63479	6.29016
ISM2	0	0	0	0	0	0	0	0	0	0.0150525	0	0.0651165	0	0	0
CDYL2	0.112962	0.0275707	0.198353	0.374282	0.220452	0.528111	0.668957	0.45091	0.887003	0.326884	0.172687	0.48108	0.612841	0.404749	0.820934
SNORD84	0	0	0	0	0	0	0	0	0	0	0	0	0	0	0
MIR4251	0	0	0	0	0	0	0	0	0	0	0	0	0	0	0
MIR939	0	0	0	0	0	0	0	0	0	0	0	0	0	0	0
EMP3	271.382	263.604	279.16	128.166	122.914	133.418	129.071	123.475	134.667	136.525	130.682	142.369	144.092	138.274	149.91
LOC101928244	0	0	0	0	0	0	0	0	0	0	0	0	0	0	0
MIR6075	0	0	0	0	0	0	0	0	0	0	0	0	0	0	0
PLEKHG5	0.751275	0.599086	0.903463	2.03071	1.7818	2.27961	1.17246	0.972336	1.37258	1.17451	0.970313	1.3787	1.11022	0.918863	1.30158
CORO2B	0.524439	0.372479	0.6764	1.56134	1.30754	1.81514	2.39935	2.06174	2.73695	1.22693	0.985757	1.46811	0.853856	0.653286	1.05443
CBWD5	18.5091	15.7559	21.2624	13.8403	11.4405	16.24	15.4832	12.8038	18.1626	11.7323	9.34184	14.1227	14.2091	11.6247	16.7934
PFDN5	204.146	193.425	214.867	214.146	203.315	224.977	180.987	170.953	191.022	175.252	165.308	185.195	185.47	175.408	195.532
OR5AN1	0	0	0	0	0	0	0	0	0	0	0	0	0	0	0
NIF3L1	10.759	9.6635	11.8545	8.04494	7.10031	8.98956	9.47353	8.38885	10.5582	7.55844	6.57429	8.5426	9.66572	8.58826	10.7432
WEE2	0	0	0	0	0	0	0.0248482	0	0.06803	0.0256356	0	0.0702425	0.0120125	0	0.0465208
LOC101929584	0	0	0	0	0	0	0	0	0	0.140918	0	0.415785	0.102095	0	0.408774
C7orf76	0	0	0	0	0	0	0.028774	0	0.0805016	0	0	0	0	0	0
COMMD8	8.41492	7.44516	9.38467	6.29007	5.45683	7.12331	8.48446	7.46456	9.50435	7.46036	6.47879	8.44193	8.87796	7.8541	9.90182
CLIP4	9.8685	9.16927	10.5677	18.8444	17.8123	19.8765	25.6483	24.279	27.0177	24.215	22.9298	25.5002	27.2309	25.8087	28.6531
FGD6	4.38255	4.13324	4.63187	4.92797	4.66833	5.18761	3.39143	3.16007	3.62278	3.78163	3.53408	4.02918	3.27645	3.05289	3.5
UBD	0	0	0	0	0	0	0	0	0	0	0	0	0	0	0
TNF	0	0	0	0	0	0	0	0	0	0	0	0	0	0	0
CERS3	0.008784	0	0.0413329	0	0	0	0	0	0	0.00987762	0	0.0464783	0.00925584	0	0.0435523
IKZF1	0	0	0	0	0	0	0	0	0	0	0	0	0.00660377	0	0.139481
CD180	0	0	0	0	0	0	0	0	0	0	0	0	0	0	0
AGPAT1	0	0	0	0	0	0	0	0	0	0	0	0	0	0	0
CHD8	9.46055	8.97245	9.94864	6.47129	6.09925	6.84333	8.44209	7.97711	8.90706	8.56553	8.09029	9.04076	8.87041	8.39486	9.34595
SLC1A2	0.0112404	0	0.0251494	0.00541729	0	0.016368	0.00305672	0	0.0134542	0.0284302	0.00733364	0.0495267	0.0562302	0.0286864	0.0837739
RRAGD	6.29341	5.87346	6.71336	16.9253	16.2561	17.5944	13.5074	12.8722	14.1425	15.4309	14.7413	16.1205	13.7798	13.149	14.4106
SNORD113-9	0	0	0	0	0	0	0	0	0	0	0	0	0	0	0
ZNF814	1.88318	1.68165	2.0847	1.11506	0.961549	1.26858	2.33649	2.10395	2.56903	1.81526	1.60554	2.02499	2.43436	2.19923	2.66949
MIR412	0	0	0	0	0	0	0	0	0	0	0	0	0	0	0
MTERFD1	25.0261	23.089	26.9632	15.8448	14.404	17.2855	21.8669	20.0284	23.7054	21.4733	19.6344	23.3123	22.0165	20.1937	23.8394
FAM76A	0.960181	0.747663	1.1727	2.12903	1.82793	2.43013	2.51393	2.16307	2.86478	1.71338	1.41718	2.00958	1.51527	1.2447	1.78583
ZNF236	3.10041	2.87405	3.32678	2.57076	2.36823	2.77329	3.86914	3.6045	4.13378	3.32468	3.07714	3.57221	3.24104	3.00419	3.47788
OTUD5	23.104	21.7452	24.4629	42.8113	40.6096	45.0131	41.5916	39.4521	43.7312	38.7386	36.7345	40.7428	31.8794	30.217	33.5418
AKAP5	0.0667685	0.029732	0.103805	0.0693716	0.0322909	0.106452	0.0223811	0	0.044773	0.0923732	0.0461866	0.13856	0.0594979	0.0236193	0.0953765
SLC22A25	0	0	0	0	0	0	0	0	0	0	0	0	0	0	0
SACS	3.10995	2.9223	3.29761	2.00068	1.85909	2.14227	3.61416	3.40305	3.82526	2.58876	2.41353	2.76399	3.47385	3.27104	3.67667
IFT172	3.73017	3.38786	4.07248	4.8771	4.47913	5.27508	5.59287	5.13893	6.04681	4.70483	4.29227	5.11738	4.66946	4.2689	5.07003
RANBP10	2.98471	2.70822	3.26121	3.98078	3.66672	4.29484	3.93562	3.60164	4.2696	4.88717	4.5113	5.26303	4.07834	3.74506	4.41163
KHDC1	0	0	0	0.0263	0	0.120517	0	0	0	0	0	0	0	0	0
TARDBP	43.4701	42.2798	44.6603	25.1161	24.2311	26.001	33.681	32.5921	34.7699	29.8962	28.8541	30.9382	28.8285	27.838	29.8191
ARL5A	16.6321	15.5381	17.7262	10.4217	9.63136	11.2121	11.5389	10.6579	12.4198	13.8212	12.8192	14.8233	15.6253	14.5676	16.683
RCHY1	2.21633	1.93723	2.49543	2.0777	1.8102	2.3452	3.30228	2.94485	3.65971	2.96256	2.6141	3.31102	3.1448	2.79716	3.49244
INTS8	23.9963	22.6061	25.3865	17.971	16.8675	19.0744	17.7582	16.6178	18.8986	16.551	15.4583	17.6437	17.4986	16.3783	18.619
ICK	3.55719	3.24098	3.87341	1.625	1.4261	1.82389	3.81075	3.47058	4.15093	3.66373	3.33255	3.99491	3.62025	3.3044	3.9361
ACTA2	0	0	0	0	0	0	0	0	0	0.157052	0	0.318163	0.0294608	0	0.125238
GPR85	0	0	0	0	0	0	0.0154634	0	0.0498111	0	0	0	0.0074723	0	0.0365073
SYNE2	2.2055	1.91002	2.50098	4.18923	3.7505	4.62797	2.33906	2.00361	2.6745	2.58081	2.2391	2.92252	2.52526	2.20358	2.84694
TMEM262	0	0	0	0	0	0	0	0	0	0	0	0	0	0	0
MICAL2	17.0514	15.939	18.1638	3.58075	3.10882	4.05268	21.3771	20.1143	22.6399	15.6554	14.606	16.7047	15.5934	14.4366	16.7502
DDX26B	0	0	0	0	0	0	0	0	0	0	0	0	0	0	0
MIR6850	0	0	0	0	0	0	0	0	0	0	0	0	0	0	0
FBXO7	31.3707	29.5762	33.1652	36.8377	34.9168	38.7586	35.4954	33.5297	37.461	38.3471	36.2689	40.4252	37.0281	34.9829	39.0732
TMEM27	0.192674	0.056433	0.328916	0.396155	0.203991	0.588318	0.420786	0.210393	0.631179	0.434006	0.217003	0.65101	0.508752	0.281231	0.736273
LOC101929717	0.0592103	0	0.118449	0.0715111	0.00754962	0.135473	0.145308	0.048436	0.24218	0.183214	0.0727318	0.293696	0.0780605	0.00824107	0.14788
COL6A3	27.1776	26.1468	28.2084	68.5266	66.3473	70.7058	58.318	56.3728	60.2633	40.7789	39.338	42.2198	35.4569	34.1921	36.7216
SENP8	0.777125	0.480193	1.07406	0.258481	0.0754893	0.441472	2.05703	1.5703	2.54376	1.58643	1.14611	2.02675	2.00074	1.52509	2.4764
C4orf45	0	0	0	0	0	0	0	0	0	0	0	0	0	0	0
GTDC1	3.66283	3.19153	4.13413	2.79628	2.40095	3.1916	4.32001	3.79012	4.84989	4.56214	4.01751	5.10677	4.19803	3.69676	4.6993
MIR3147	0	0	0	0	0	0	0	0	0	0	0	0	0	0	0
SPTY2D1-AS1	1.25489e-07	0	0.0539713	1.58006e-07	0	0.0522442	0.134163	0	0.290145	0.0489757	0	0.154292	2.2881e-07	0	0.0570295
HSPBAP1	2.02083	1.63011	2.41155	6.54569	5.84986	7.24152	6.56782	5.828	7.30764	3.93587	3.35082	4.52092	5.54489	4.87446	6.21532
NDUFC1	51.668	47.3785	55.9575	42.3689	38.7117	46.0261	47.9151	43.8397	51.9905	37.4745	33.8929	41.0561	47.5416	43.4036	51.6796
GRB14	5.64358	5.05929	6.22787	4.42707	3.91837	4.93577	2.34618	1.95379	2.73858	4.33471	3.78753	4.88189	6.41087	5.77376	7.04799
SMIM4	53.2417	47.3193	59.1642	40.5173	35.3555	45.6791	53.42	47.1963	59.6438	52.3686	46.1247	58.6124	55.3535	49.1323	61.5746
OR5A2	0	0	0	0	0	0	0	0	0	0	0	0	0	0	0
FAM212B	0.654086	0.528037	0.780135	0.376679	0.282273	0.471085	1.38868	1.19369	1.58366	1.92304	1.68666	2.15943	1.54263	1.33944	1.74583
RPRML	0.0379966	0	0.11399	0	0	0	0.124687	0	0.268663	0.0857113	0	0.207094	0	0	0
PTP4A1	22.044	21.28	22.808	36.0384	35.0737	37.0031	23.2549	22.4358	24.074	25.9515	25.0726	26.8305	27.5508	26.6714	28.4301
RABEPK	21.808	20.2027	23.4133	16.4098	15.0718	17.7479	24.3706	22.5764	26.1647	27.3238	25.4132	29.2344	26.0804	24.2319	27.929
CLEC18C	0.0124157	0	0.0496628	0.0150038	0	0.0510128	0.0101613	0	0.0508063	0.0209634	0	0.0628901	0.0294803	0	0.0937733
LRRC43	0	0	0	0	0	0	0	0	0	0	0	0	0.0203139	0	0.0795642
DAPK1	7.98617	7.5017	8.47063	6.23449	5.82389	6.64509	3.93729	3.58762	4.28696	6.96315	6.48263	7.44367	7.17723	6.7181	7.63636
FRMD4B	0.597295	0.486381	0.708209	1.08326	0.934334	1.23218	1.07798	0.920675	1.23529	1.81251	1.60654	2.01848	2.28933	2.06659	2.51208
GUCA1A	0	0	0	0	0	0	0.0211353	0	0.063406	0	0	0	0	0	0
LINC01197	0	0	0	0	0	0	0	0	0	0	0	0	0	0	0
TIPARP	15.9066	14.9228	16.8904	17.0548	16.0261	18.0835	6.26886	5.71768	6.82004	9.88197	9.13968	10.6243	8.6622	7.99584	9.32856
OAZ2	22.4093	21.0933	23.7252	16.3838	15.2675	17.5001	20.077	18.7668	21.3872	24.4687	23.0071	25.9303	23.0454	21.6714	24.4194
HIST1H2AG	0.645592	0.068157	1.22303	0.253887	0	0.613439	0.571384	0	1.14305	0.882062	0.161861	1.60226	0.831633	0.152608	1.51066
HYAL1	0.735397	0.501479	0.969315	0.249169	0.0949085	0.40343	0.289345	0.103027	0.475662	0.320847	0.130329	0.511364	0.328577	0.153901	0.503253
NDUFA8	124.843	119.649	130.037	108.653	103.875	113.43	107.654	102.605	112.704	105.414	100.338	110.491	103.123	98.2599	107.986
ALPK2	0.127225	0.0791387	0.175312	0.262998	0.19406	0.331937	1.09883	0.948969	1.24868	1.48621	1.31057	1.66184	1.75599	1.571	1.94099
FASLG	0	0	0	0	0	0	0	0	0	0	0	0	0	0	0
SYPL2	0.417548	0.294208	0.540888	0.192778	0.110577	0.274979	0.207764	0.117089	0.29844	0.214359	0.120805	0.307912	0	0	0
ITGB4	46.165	44.0951	48.2349	186.98	179.311	194.649	119.093	114.128	124.057	103.756	99.4817	108.03	92.9242	89.0715	96.7769
PHACTR2	2.5873	2.37863	2.79596	1.2112	1.07658	1.34583	2.33731	2.12561	2.549	2.53646	2.31422	2.75871	2.40599	2.19704	2.61495
COL13A1	0.0249643	0	0.0902205	0.10424	0.0158701	0.19261	0.104605	0.00828134	0.200929	0.0702124	0	0.160128	0	0	0
FUT9	0	0	0	0.00246199	0	0.00738597	0	0	0	0	0	0	0	0	0
GPER1	3.73205	3.28442	4.17969	4.64594	4.14462	5.14726	8.85239	8.09672	9.60806	15.306	14.2724	16.3397	12.0435	11.1735	12.9136
EFHD1	0.147321	0.0269768	0.267664	1.38185	1.02761	1.73609	1.0849	0.778781	1.39103	1.4362	1.06563	1.80677	0.602528	0.349481	0.855575
CGB7	0.0508416	0	0.152525	0.0576272	0	0.200306	0.0557012	0	0.167103	0.210537	0	0.47171	0	0	0
ITIH1	0	0	0	0	0	0	0	0	0	0	0	0	0	0	0
GALNT14	0	0	0	0	0	0	0	0	0	0	0	0	0	0	0
OR4A16	0	0	0	0	0	0	0	0	0	0	0	0	0	0	0
HCN1	0	0	0	0	0	0	0	0	0	0	0	0	0.0143228	0	0.0286524
OR2J2	0	0	0	0	0	0	0	0	0	0	0	0	0	0	0
CLEC3A	0	0	0	0	0	0	0	0	0	0	0	0	0	0	0
F11R	7.53273	7.0717	7.99376	14.8021	14.1699	15.4343	10.9327	10.3539	11.5116	10.3366	9.7624	10.9108	9.38297	8.85632	9.90962
HMGB2	56.9374	53.8312	60.0436	43.3233	40.6244	46.0222	19.4695	17.8306	21.1084	29.6581	27.5131	31.8032	35.6078	33.2234	37.9922
PFKFB3	24.099	22.8592	25.3388	46.7389	44.5217	48.9561	11.1196	10.4274	11.8118	15.5359	14.6147	16.457	16.7432	15.7967	17.6897
LOC101929524	0	0	0	0	0	0	0	0	0	0	0	0	0	0	0
CCL4L2	0	0	0	0	0	0	0	0	0	0	0	0	0	0	0
BCRP2	0.169079	0.0671204	0.271037	0.213876	0.0988291	0.328923	0.195886	0.0797259	0.312046	0.28481	0.142182	0.427438	0.249085	0.119383	0.378788
TSPY4	0.00303236	0	0.12024	0	0	0	0	0	0	0	0	0	0	0	0
NCK1-AS1	3.48657	2.67441	4.29873	1.85669	1.26782	2.44557	3.17637	2.36824	3.9845	3.96622	3.04571	4.88672	3.15747	2.36693	3.94801
OR10J5	0	0	0	0	0	0	0	0	0	0	0	0	0	0	0
UBQLN1	51.9016	49.4093	54.3938	64.167	61.1982	67.1357	49.13	46.7366	51.5233	47.9969	45.6363	50.3574	48.1505	45.8001	50.5008
PPP1R17	0	0	0	0	0	0	0	0	0	0	0	0	0	0	0
HCG27	0	0	0	0	0	0	0	0	0	0	0	0	0	0	0
MAPK8	1.82595	1.60903	2.04288	1.3945	1.2101	1.57889	2.43668	2.17499	2.69837	1.9817	1.74317	2.22023	2.27822	2.03066	2.52577
BCAR1	50.0537	48.0639	52.0435	46.304	44.4149	48.1932	50.1387	48.0643	52.2132	51.4682	49.3195	53.617	51.9554	49.8676	54.0433
LINC00087	0.137749	0.0546833	0.220815	0.145142	0.0610263	0.229257	0.28675	0.161602	0.411898	0.633922	0.443394	0.824449	0.330072	0.197924	0.46222
LOC100130700	0	0	0	0	0	0	0	0	0	0	0	0	0	0	0
VGLL4	28.3703	27.0805	29.6601	34.9601	33.3056	36.6146	53.5138	51.1886	55.8389	42.4965	40.5558	44.4372	29.9184	28.4277	31.4091
TRIM40	0	0	0	0	0	0	0	0	0	0	0	0	0	0	0
SMTNL2	0.0759506	0	0.166894	0.07343	0	0.161295	0.02072	0	0.0902928	0.149619	0.0233173	0.27592	0	0	0
CISD1	9.68909	8.85982	10.5184	7.04046	6.35455	7.72636	9.7216	8.86161	10.5816	9.7471	8.87037	10.6238	10.1591	9.28686	11.0314
ARHGAP29	8.78121	8.42496	9.13745	5.05151	4.78506	5.31797	6.62843	6.30511	6.95176	5.47803	5.17795	5.77811	6.14491	5.83862	6.4512
OR2W3	0	0	0	0	0	0	0	0	0	0	0	0	0	0	0
HTR3E	0	0	0	0	0	0	0	0	0	0	0	0	0.020902	0	0.108768
RUFY3	4.40309	3.8779	4.92829	9.93577	9.18688	10.6847	10.865	10.0458	11.6843	10.316	9.52137	11.1106	12.2816	11.398	13.1652
OBP2B	0	0	0	0	0	0	0	0	0	0	0	0	0	0	0
FDCSP	0	0	0	0	0	0	0	0	0	0	0	0	0	0	0
GABRB3	1.23634	1.02933	1.44336	1.05711	0.88505	1.22916	3.5217	3.17296	3.87045	2.95147	2.63056	3.27238	2.65856	2.36479	2.95233
LINC01225	0	0	0	0.0338168	0	0.10145	0.114457	0	0.24662	0	0	0	0.0369144	0	0.110743
MIR663B	0	0	0	0	0	0	0	0	0	0	0	0	0	0	0
TRIM49C	0	0	0	0	0	0	0	0	0	0.0188449	0	0.0565346	0	0	0
CCDC15	0.892498	0.714887	1.07011	0.551725	0.412317	0.691132	0.872109	0.687138	1.05708	0.875075	0.687489	1.06266	0.810725	0.636169	0.98528
GPR161	0.191398	0.130737	0.252059	0.0755353	0.0362115	0.114859	0.198549	0.132584	0.264513	0.209948	0.140802	0.279095	0.294553	0.219601	0.369504
LOC100506675	0	0	0	0	0	0	0	0	0	0	0	0	0	0	0
MIR4482	0	0	0	0	0	0	0	0	0	0	0	0	0	0	0
LOC440910	0	0	0	0	0	0	0	0	0	0	0	0	0	0	0
IRS2	0.769032	0.64819	0.889874	4.8086	4.50968	5.10751	4.28702	3.98638	4.58766	3.24958	2.98331	3.51584	1.91962	1.72267	2.11657
RACGAP1	35.6192	33.7265	37.512	8.90496	8.19337	9.61656	6.28663	5.68135	6.89191	12.5518	11.6225	13.481	14.1655	13.1735	15.1575
OR6K6	0	0	0	0	0	0	0	0	0	0	0	0	0	0	0
MIR8065	0	0	0	0	0	0	0	0	0	0	0	0	0	0	0
NECAB2	0.212603	0.0708676	0.354338	0.194266	0.0428135	0.345718	0.309521	0.130141	0.488901	0.13302	0.0140433	0.251997	0.199585	0.0584571	0.340713
GPR113	0.0560876	0.006865	0.10531	0.0480016	0	0.0971488	0.131757	0.0554213	0.208092	0.0931223	0.024347	0.161898	0.087258	0.0231764	0.151339
DPPA2	0.141358	0.0149236	0.267793	0.218978	0.0641373	0.37382	0	0	0	0	0	0	0.239036	0.070012	0.40806
ZNF704	1.43331	1.31841	1.54822	2.0553	1.9197	2.19089	1.65099	1.52222	1.77976	1.90226	1.76258	2.04195	2.49757	2.34171	2.65342
AKAP1	23.2533	21.9554	24.5511	28.7026	27.2427	30.1625	20.8938	19.6961	22.0915	26.27	24.7926	27.7474	21.2137	19.9714	22.4561
ARSG	1.06126	0.812377	1.31014	1.91469	1.5896	2.23978	2.20389	1.82977	2.57802	2.41969	2.02565	2.81372	2.10721	1.74572	2.4687
CIB3	0	0	0	0	0	0	0	0	0	0	0	0	0	0	0
GATA4	3.79873	3.4038	4.19367	2.78139	2.44905	3.11374	4.45608	4.01213	4.90002	4.34833	3.90109	4.79558	3.3996	3.01738	3.78183
LINC00616	0	0	0	0.0175343	0	0.0671287	0	0	0	0	0	0	0	0	0
LINC00158	0	0	0	0	0	0	0	0	0	0	0	0	0	0	0
OR2T3	0	0	0	0	0	0	0	0	0	0	0	0	0	0	0
LOC102723483	0	0	0	0	0	0	0	0	0	0	0	0	0	0	0
PAK6	0.117672	0.0395719	0.195771	0.139526	0.057539	0.221512	0.149645	0.0606608	0.23863	0.203701	0.0955318	0.31187	0.0476107	0	0.10868
MIR548AS	0	0	0	0	0	0	0	0	0	0	0	0	0	0	0
ILDR2	0.0325338	0.00952892	0.0555386	0	0	0	0.0132893	0	0.0286344	0.00914164	0	0.0220879	0.0299745	0.00731591	0.0526331
CSF2RB	0	0	0	0	0	0	0	0	0	0.00783613	0	0.0235084	0	0	0
MIR1228	0	0	0	0	0	0	0	0	0	0	0	0	0	0	0
PAPOLB	0	0	0	0	0	0	0	0	0	0	0	0	0	0	0
IL6ST	18.1296	17.2378	19.0214	7.43418	6.99343	7.87493	12.5176	11.8455	13.1897	10.165	9.58999	10.74	12.0215	11.3779	12.6651
SMCR8	8.33282	7.82953	8.83611	12.2096	11.5429	12.8764	16.2615	15.4031	17.1199	14.3195	13.5387	15.1004	12.5576	11.8629	13.2524
USP17L1P	0	0	0	0.0115384	0	0.0576921	0	0	0	0	0	0	0	0	0
PCGF6	3.88275	3.34968	4.41582	4.51838	3.94845	5.08832	3.45914	2.93791	3.98037	6.13547	5.41233	6.85861	6.11833	5.41653	6.82013
IL27	0	0	0	0	0	0	0	0	0	0	0	0	0	0	0
ACSL6	0	0	0	0.00510639	0	0.0279543	0.00564058	0	0.0317114	0.0119014	0	0.0422874	0.026825	0	0.0613794
LINC00552	0	0	0	0	0	0	0	0	0	0	0	0	0	0	0
LHB	0.234606	0	0.566852	0.345366	0	0.744161	0	0	0	1.06715	0.31256	1.82173	0.125692	0	0.377075
INSC	0	0	0	0	0	0	0	0	0	0.0146108	0	0.0802033	0.0641996	0	0.150296
PLAG1	0.975663	0.835334	1.11599	3.29877	3.04076	3.55678	2.2763	2.05492	2.49768	1.81661	1.61714	2.01608	1.52557	1.34838	1.70277
NARF	31.3645	29.2432	33.4858	28.4354	26.5086	30.3622	28.8517	26.7977	30.9056	34.2312	31.9227	36.5397	25.5213	23.6678	27.3748
MEF2A	8.71584	8.17932	9.25235	12.3811	11.7404	13.0218	13.7814	13.0671	14.4956	11.2708	10.6301	11.9116	10.5311	9.93689	11.1253
MIR4449	0	0	0	0	0	0	0	0	0	0	0	0	0	0	0
CCL24	0.866983	0	1.86809	0.8719	0	1.87868	0.326026	0	0.978079	1.67281	0.176604	3.16902	5.08308	2.54154	7.62462
SPRR2F	0	0	0	0	0	0	0	0	0	0	0	0	0	0	0
TMEM170B	0.725984	0.617719	0.834249	0.972823	0.850021	1.09562	0.79719	0.678629	0.915751	0.771858	0.653578	0.890137	0.772676	0.657956	0.887396
ARMCX3	11.6705	10.8914	12.4496	24.9858	23.7615	26.2101	23.5818	22.3398	24.8238	25.2075	23.8992	26.5157	23.863	22.6264	25.0995
TCF24	0.160164	0.0635815	0.256747	0.0140677	0	0.042203	0.349375	0.200401	0.498349	0.196594	0.08266	0.310529	0.199629	0.0888947	0.310363
DDR1	10.9743	10.2761	11.6725	22.2721	21.2322	23.3119	14.7169	13.8745	15.5593	18.3342	17.3689	19.2996	15.0434	14.1919	15.8948
ALS2CL	1.60383	1.38172	1.82593	4.51811	4.12597	4.91026	5.23727	4.79112	5.68341	4.71067	4.28246	5.13888	4.67172	4.26221	5.08123
DLX3	0	0	0	0.0263133	0	0.0635779	0	0	0	0.0153227	0	0.045968	0.0143616	0	0.0430849
SLC26A10	0.40218	0.24162	0.562739	0.100348	0.0192545	0.181441	0.178011	0.0658931	0.290129	0.153395	0.0478102	0.25898	0.172132	0.0637168	0.280547
LCE3A	0	0	0	0	0	0	0	0	0	0	0	0	0	0	0
CECR7	0	0	0	0	0	0	0	0	0	0	0	0	0	0	0
WNT1	0	0	0	0	0	0	0	0	0	0	0	0	0	0	0
MICB	0	0	0	0	0	0	0	0	0	0	0	0	0	0	0
DHFRL1	2.73499	2.41122	3.05876	2.08396	1.80799	2.35992	4.38305	3.94786	4.81824	2.69908	2.3535	3.04467	3.31534	2.94816	3.68252
GAPDH	3282.48	3147.15	3417.82	2053.5	1968.04	2138.96	1867.29	1789.48	1945.1	1964.66	1882.56	2046.75	2035.66	1950.79	2120.54
LY6G6E	0	0	0	0	0	0	0	0	0	0	0	0	0	0	0
BHMT	0.220671	0.106776	0.334565	0.0275088	0	0.0664663	0.139745	0.0465815	0.232908	0.176201	0.0699478	0.282454	0.150141	0.0531968	0.247085
JPH2	0.0296873	0	0.0833821	0.00681676	0	0.0391667	0.0477746	0	0.110902	0.00794161	0	0.0456381	0	0	0
FLJ30403	0.286988	0.127796	0.44618	0.0854139	0	0.170869	0.626604	0.379901	0.873308	0.323159	0.143903	0.502415	0.279711	0.117607	0.441815
SLC6A7	0	0	0	0	0	0	0	0	0	0	0	0	0	0	0
STMN2	0	0	0	0	0	0	0	0	0	0	0	0	0	0	0
SLC25A16	3.87302	3.36406	4.38199	4.69145	4.14781	5.23508	8.10862	7.35042	8.86682	7.36545	6.63587	8.09504	6.15381	5.50219	6.80543
MGST3	77.2878	74.493	80.0826	44.632	42.5427	46.7213	45.715	43.4644	47.9656	43.7802	41.5447	46.0157	47.8696	45.609	50.1303
LINC00244	0	0	0	0.17339	0	0.418943	0	0	0	0	0	0	0	0	0
PADI4	0	0	0	0	0	0	0	0	0	0	0	0	0	0	0
DCAF12L1	0	0	0	0	0	0	0	0	0	0	0	0	0	0	0
THAP9	0.473564	0.340156	0.606972	0.734647	0.574488	0.894806	0.610559	0.455811	0.765307	0.722687	0.551055	0.894318	0.739555	0.572383	0.906727
TXNL4B	4.08275	3.56937	4.59614	2.52594	2.13651	2.91538	5.35996	4.7395	5.98043	5.12837	4.51531	5.74144	4.67411	4.10792	5.2403
ZFC3H1	5.07537	4.7014	5.44935	5.48224	5.09338	5.8711	6.63763	6.17742	7.09785	4.837	4.45926	5.21473	4.19218	3.85528	4.52909
PCDHGB4	0.111122	0.0263521	0.195892	0.164628	0.0644782	0.264778	0.121202	0.0284285	0.213976	0.13337	0.0317688	0.234971	0.109386	0.0195328	0.199239
TOP1P2	0	0	0	0	0	0	0	0	0	0	0	0	0	0	0
GAGE2E	0	0	0	0	0	0	0	0	0	0	0	0	0	0	0
GAGE8	4.84841e-13	0	0.321988	2.35551e-14	0	0.308838	0	0	0	0.111896	0	0.664192	0	0	0
MESP1	3.05562	2.39679	3.71445	7.55698	6.52636	8.5876	5.22299	4.32725	6.11872	6.13828	5.1522	7.12436	5.72242	4.80016	6.64467
LOC101929718	0.479222	0.239292	0.719153	2.06399	1.57775	2.55022	0.584084	0.308799	0.85937	0.603649	0.31663	0.890669	0.415022	0.183221	0.646822
NFKBIL1	9.94871	8.87189	11.0255	20.358	18.7637	21.9523	16.5237	15.0361	18.0112	19.2998	17.676	20.9236	16.7353	15.2869	18.1837
NFYC	12.4816	11.4467	13.5165	11.7338	10.7477	12.72	14.1236	12.9386	15.3085	13.1969	12.0421	14.3517	13.9264	12.795	15.0577
ENTHD1	0	0	0	0	0	0	0	0	0	0	0	0	0	0	0
ATP6V0C	166.249	159.303	173.196	192.038	184.241	199.835	153.078	146.372	159.785	172.586	165.154	180.019	153.415	146.743	160.087
AP2M1	139.02	132.413	145.627	93.9572	89.2603	98.6541	112.501	106.929	118.073	109.119	103.676	114.563	109.703	104.276	115.129
MIR1208	0	0	0	0	0	0	0	0	0	0	0	0	0	0	0
HVCN1	1.46386	1.09392	1.8338	0.87852	0.591947	1.16509	2.61602	2.09658	3.13547	1.77038	1.34062	2.20014	1.56845	1.17518	1.96172
MAP3K12	0.626538	0.469799	0.783276	1.72823	1.46835	1.98811	1.1751	0.945282	1.40491	1.67396	1.39447	1.95345	1.29705	1.06358	1.53052
LOC101927700	0	0	0	0	0	0	0	0	0	0	0	0	0.0081617	0	0.0244851
TPTE2	0	0	0	0	0	0	0	0	0	0.0913031	0	0.272443	0.0285388	0	0.162486
ONECUT1	0.291584	0.127869	0.455299	0.10061	0	0.224551	0.205823	0.0544344	0.357211	0.2316	0.0710568	0.392143	0.294708	0.0918885	0.497528
SNX13	4.36201	4.05674	4.66729	3.79692	3.51835	4.07548	5.71277	5.3487	6.07685	5.45923	5.09761	5.82085	5.58957	5.23639	5.94275
UBE2Q2	12.5931	11.7448	13.4415	12.7187	11.8503	13.587	15.714	14.6867	16.7412	16.7312	15.6264	17.836	15.7256	14.709	16.7422
NAIF1	2.81867	2.47617	3.16117	2.72147	2.39078	3.05216	3.43865	3.04563	3.83167	2.80384	2.43805	3.16962	3.42114	3.03664	3.80564
HEY1	5.93695	5.2936	6.58029	47.3711	44.827	49.9153	22.7132	21.1812	24.2452	12.5536	11.501	13.6062	12.1061	11.096	13.1162
ZCCHC18	0	0	0	0.100772	0	0.222563	0.0259482	0	0.0975347	0.143472	0	0.306302	0.167154	0.00563164	0.328677
PRKCDBP	95.9639	92.0112	99.9166	18.9966	17.2521	20.7411	56.6773	53.4924	59.8622	48.4507	45.4416	51.4598	31.5685	29.2272	33.9098
MIR4289	0	0	0	0	0	0	0	0	0	0	0	0	0	0	0
C12orf79	0	0	0	0.0657896	0	0.160825	0	0	0	0	0	0	0.0538574	0	0.148844
NDOR1	10.0455	9.38314	10.7079	8.00825	7.44694	8.56956	10.7764	10.0793	11.4734	14.2978	13.4442	15.1513	14.5684	13.696	15.4408
SSH2	6.24222	5.40379	7.08064	2.70472	2.1648	3.24465	4.36375	3.76696	4.96053	4.09321	3.48555	4.70086	4.61898	3.93674	5.30123
LOC101927164	0.0300861	0	0.115981	0.029921	0	0.11169	2.99827e-200	0	0.065242	1.34965e-186	0	0.0672837	0.0323311	0	0.12159
KRT32	0.0730086	0	0.146053	0	0	0	0	0	0	0	0	0	0	0	0
NFS1	21.9278	20.4569	23.3988	17.909	16.6794	19.1386	22.7395	21.219	24.2599	21.3286	19.8664	22.7909	24.5205	22.9396	26.1014
TNFRSF13B	0.0289095	0	0.0867286	0	0	0	0	0	0	0	0	0	0	0	0
ZNF582-AS1	0	0	0	0.0218373	0	0.0972	0.098809	0	0.220488	0.228138	0.0457987	0.410476	0.285234	0.100407	0.47006
PRR23D2	0	0	0	0	0	0	0	0	0	0.00675333	0	0.0607194	0	0	0
SAMD9	6.94231	6.48535	7.39926	1.24457	1.08173	1.40741	3.31266	3.01218	3.61313	3.19731	2.89933	3.49529	4.13874	3.80074	4.47675
CABLES1	11.2544	10.5303	11.9785	6.9439	6.42985	7.45795	10.4114	9.7064	11.1164	15.2981	14.3646	16.2316	9.70909	9.04424	10.374
ZNF107	2.7421	2.45718	3.02701	1.00031	0.816005	1.18462	2.91228	2.59831	3.22625	2.14819	1.87129	2.42509	2.54322	2.26118	2.82527
MRPL46	21.0976	19.1823	23.0129	13.7376	12.2138	15.2613	21.712	19.6861	23.7379	22.9397	20.8277	25.0516	22.8672	20.8188	24.9156
NAIP	1.06114	0.897568	1.22472	0.905818	0.758374	1.05326	1.78994	1.56391	2.01597	0.901854	0.743332	1.06038	1.19552	1.01707	1.37396
DAXX	0	0	0	0	0	0	0	0	0	0	0	0	0	0	0
DLGAP2	0.00324857	0	0.0123943	0	0	0	0.0106262	0	0.0249179	0.00365096	0	0.0139295	0.00684035	0	0.0180174
LOC100133985	1.09099	0.50783	1.67414	1.59655	0.899756	2.29334	1.62761	0.879757	2.37546	1.41209	0.706045	2.11814	1.82583	1.04729	2.60437
ACMSD	0.0960947	0	0.224377	0.186182	0.0151754	0.35719	0.280093	0.0598392	0.500346	0.144422	0	0.305892	0.609709	0.310365	0.909053
FABP6	0.0775467	0	0.354309	1.32762	0.618965	2.03627	0.695462	0.105486	1.28544	1.14172	0.438509	1.84493	1.07381	0.404867	1.74275
SCGB2B3P	0	0	0	0	0	0	0	0	0	0	0	0	0	0	0
DNALI1	1.0415	0.798207	1.2848	2.20563	1.85286	2.55839	2.05313	1.69291	2.41336	2.41855	2.01997	2.81713	2.19643	1.82928	2.56359
RNF150	0	0	0	0	0	0	0	0	0	0	0	0	0	0	0
TRIML1	0	0	0	0	0	0	0	0	0	0.0258586	0	0.0775757	0	0	0
NCSTN	19.8735	18.6115	21.1354	33.813	31.9392	35.6869	31.8711	30.0216	33.7207	30.9996	29.1793	32.8199	28.1395	26.4721	29.8069
MIR708	0	0	0	0	0	0	0	0	0	0	0	0	0	0	0
LOC101929084	0	0	0	0	0	0	0	0	0	0	0	0	0	0	0
LOC100505878	0	0	0	0	0	0	0	0	0	0	0	0	0	0	0
HEPN1	0	0	0	0	0	0	0	0	0	0	0	0	0	0	0
RNF130	26.9368	25.2118	28.6618	40.4418	38.1522	42.7314	36.3373	34.1505	38.5242	41.1635	38.7496	43.5773	30.9031	28.9685	32.8376
SNORD48	0	0	0	0	0	0	0	0	0	0	0	0	0	0	0
SCIN	5.23372	4.70846	5.75898	1.57206	1.30122	1.84289	0.699361	0.511374	0.887348	0.817738	0.611988	1.02349	0.276421	0.150214	0.402628
LINC00483	1.3926	0.835058	1.95015	1.65186	1.04877	2.25495	0.946511	0.457989	1.43503	2.51769	1.71684	3.31854	2.72942	1.91393	3.54491
ZNF295-AS1	0.33895	0.0290367	0.648864	0.0822192	0	0.263999	0.13911	0	0.39845	0.0956169	0	0.307189	0.134627	0	0.385661
C12orf76	1.69984	1.33736	2.06232	5.20411	4.58363	5.82459	5.35879	4.6875	6.03009	3.7206	3.15046	4.29075	3.53801	2.9987	4.07732
NFE2L1	43.5632	42.4522	44.6742	91.4699	89.8829	93.0569	70.1112	68.6299	71.5925	67.3199	65.8432	68.7965	64.4287	63.0314	65.8261
SCYL1	25.5502	24.129	26.9714	25.636	24.1416	27.1304	19.4042	18.1713	20.6372	22.1976	20.8306	23.5647	20.1471	18.9177	21.3766
PC	35.4418	33.816	37.0677	13.9372	13.0797	14.7948	16.6882	15.6807	17.6958	16.4556	15.4272	17.4841	26.1569	24.7772	27.5367
SLC38A9	3.84108	3.34522	4.33695	3.85138	3.36111	4.34164	6.87701	6.16089	7.59313	5.19483	4.58044	5.80921	5.51926	4.89661	6.14192
RNF111	6.40989	6.00794	6.81184	4.88864	4.5432	5.23407	6.52676	6.10757	6.94595	5.45482	5.05585	5.85379	5.97771	5.57454	6.38087
LINC00423	0.0289618	0	0.0868854	0	0	0	0	0	0	0	0	0	0	0	0
LINC00313	0.0973451	0	0.292035	0.761988	0.223181	1.30079	0.750876	0.183267	1.31849	1.32562	0.557371	2.09387	0.831874	0.24365	1.4201
PHF11	2.31257	1.83502	2.79012	3.59438	2.99499	4.19378	3.42463	2.80123	4.04802	2.52276	1.97936	3.06615	3.63524	3.01733	4.25315
MGST1	614.546	588.258	640.834	508.442	486.81	530.074	615.624	589.88	641.369	542.298	519.121	565.475	644.353	617.66	671.046
MYH16	0.444678	0.276606	0.612751	0.138124	0.0460412	0.230206	0.103946	0.0190744	0.188817	0.196588	0.0780409	0.315135	0.167526	0.0593567	0.275696
THPO	0	0	0	0	0	0	0	0	0	0.0696629	0	0.219832	0	0	0
NANOS2	0	0	0	0	0	0	0	0	0	0.0274565	0	0.0823695	0	0	0
BTBD19	1.50226	1.11421	1.89032	1.98108	1.5461	2.41606	3.87621	3.23462	4.5178	2.51068	1.98412	3.03723	3.60849	3.00071	4.21626
ATP2C2	0.10603	0.0261585	0.185901	0.307149	0.186029	0.42827	0.385288	0.243621	0.526955	0.483832	0.324477	0.643188	0.344197	0.214753	0.47364
GPR34	0.159958	0.0328902	0.287026	0.0193308	0	0.0784007	0.0872877	0	0.192673	0.18008	0.0370289	0.323131	0.0844177	0	0.185207
ZRANB3	1.227	1.0679	1.3861	0.624675	0.513202	0.736147	0.905371	0.761517	1.04923	1.19882	1.03234	1.3653	1.61454	1.42553	1.80355
CORT	0.348392	0.11093	0.585853	0.0316344	0	0.121116	0.321202	0.0954635	0.54694	0.294456	0.0736124	0.515299	0.102221	0	0.256653
YAP1	28.3756	27.3533	29.3979	30.0998	29.0271	31.1726	28.9191	27.8198	30.0184	24.904	23.9187	25.8893	25.754	24.7711	26.737
FAM134A	12.278	11.677	12.8789	18.3102	17.5898	19.0306	19.3932	18.6054	20.181	19.7082	18.9016	20.5148	18.4585	17.7029	19.2141
AP4B1-AS1	0.459	0.238198	0.679802	0.482443	0.261501	0.703386	0.117436	0	0.237866	0.219258	0.0508718	0.387643	0.148582	0.0118464	0.285317
NBEAP1	0.322402	0	0.69468	0.737192	0.179927	1.29446	0.474287	0	0.948804	0.610419	0.0644436	1.15639	0.574885	0.0606923	1.08908
GPR137B	6.54236	5.85289	7.23184	14.9119	13.8859	15.938	13.0288	12.0112	14.0465	11.4514	10.4784	12.4244	9.28942	8.44638	10.1325
LST1	0	0	0	0	0	0	0	0	0	0	0	0	0	0	0
HSFY2	0	0	0	0	0	0	0	0	0	0	0	0	0	0	0
COL1A2	0.111723	0.0590213	0.164424	0	0	0	0.0135254	0	0.0326798	0.0418664	0.00768263	0.0760502	0.0326882	0.00345099	0.0619255
FGG	0.317825	0.136353	0.499296	1.20709	0.869192	1.54498	1.50652	1.10868	1.90436	2.04718	1.57397	2.5204	1.29554	0.933428	1.65766
MRPS18C	21.8439	19.8043	23.8835	8.41875	7.2108	9.62671	19.6504	17.6636	21.6371	22.2761	20.1036	24.4486	20.3767	18.3771	22.3763
TNF	0	0	0	0	0	0	0	0	0	0	0	0	0	0	0
ZBTB18	2.57558	2.25673	2.89443	10.2751	9.61286	10.9374	5.37323	4.87635	5.8701	5.22472	4.72932	5.72012	4.93232	4.45799	5.40664
MAP3K10	5.85665	5.36409	6.34922	13.859	13.1218	14.5961	12.867	12.1138	13.6202	12.1312	11.3881	12.8742	13.8779	13.1063	14.6494
CTNNA3	0	0	0	0	0	0	0	0	0	0	0	0	0.0133482	0	0.0425619
POU2F3	0.096591	0.0198438	0.173338	0.0116586	0	0.0454663	0	0	0	0.0407431	0	0.10057	0.0127262	0	0.049287
PRRT1	0	0	0	0	0	0	0	0	0	0	0	0	0	0	0
AKAP12	25.7948	24.5482	27.0413	16.2979	15.4558	17.1401	19.5825	18.5817	20.5832	10.79	10.1601	11.4198	7.47504	7.00169	7.9484
LINC00114	0	0	0	0	0	0	0	0	0	0.0923299	0	0.399714	0	0	0
MIR6891	0	0	0	0	0	0	0	0	0	0	0	0	0	0	0
HYALP1	0	0	0	0	0	0	0	0	0	0	0	0	0	0	0
USP17L20	0	0	0	0.00128205	0	0.0475336	0	0	0	0.00179081	0	0.0556347	0	0	0
TP53TG3C	0	0	0	0	0	0	0	0	0	0	0	0	0	0	0
KDELC1	2.88932	2.42262	3.35601	2.22582	1.82567	2.62597	1.99493	1.59481	2.39505	1.20368	0.890632	1.51672	2.38418	1.95196	2.8164
LMO4	13.3141	12.7389	13.8893	7.98829	7.54875	8.42784	11.2809	10.7266	11.8353	10.6758	10.1296	11.222	9.63275	9.13012	10.1354
RXRA	39.0423	37.2718	40.8128	19.9388	18.8762	21.0013	32.2399	30.719	33.7609	38.9558	37.1047	40.807	37.6437	35.8751	39.4124
THEM5	0.178746	0.0188707	0.338621	0.0346516	0	0.103955	0.390931	0.138512	0.64335	0.644984	0.322492	0.967477	0.226954	0.0416468	0.412261
MBTD1	2.29077	2.04944	2.53211	3.01754	2.74559	3.28949	3.96834	3.63488	4.30179	3.81033	3.48064	4.14002	3.1613	2.87157	3.45102
EHBP1	31.9474	30.7398	33.1551	26.9001	25.8285	27.9718	29.7285	28.4801	30.9768	26.7795	25.6576	27.9013	30.4861	29.2318	31.7404
GPANK1	5.15272	4.59376	5.71168	4.63721	4.11315	5.16126	6.56366	5.91035	7.21698	6.87566	6.18794	7.56338	6.6342	5.98316	7.28525
LOC255654	0	0	0	0	0	0	0	0	0	0	0	0	0	0	0
ZNF487	0.258114	0.0914532	0.424776	0.674485	0.414348	0.934622	0.50744	0.268073	0.746808	0.319834	0.126967	0.512701	0.490842	0.259304	0.722381
MIR129-2	0	0	0	0	0	0	0	0	0	0	0	0	0	0	0
TRIM7	7.05178	6.08758	8.01597	6.46462	5.62946	7.29979	8.17241	7.09762	9.2472	7.74617	6.69711	8.79523	7.17782	6.20825	8.14739
LINC00588	0	0	0	0	0	0	0	0	0	0	0	0	0	0	0
USP12-AS1	0	0	0	0	0	0	0	0	0	0	0	0	0	0	0
BCO2	0.381009	0.232387	0.529631	0.241121	0.121411	0.36083	0.407199	0.246299	0.568099	0.27103	0.132479	0.409581	0.673125	0.475303	0.870947
CD33	0.795503	0.447421	1.14358	1.11233	0.727195	1.49746	1.10633	0.709121	1.50353	1.91537	1.36344	2.46729	0.852263	0.497026	1.2075
LOC150935	0	0	0	0	0	0	0	0	0	0	0	0	0	0	0
EIF3C	89.1152	85.5482	92.6822	116.826	112.046	121.607	104.695	100.323	109.066	104.562	100.123	109.001	89.8431	86.0196	93.6666
TIMP4	8.76658	7.86112	9.67204	16.936	15.6982	18.1737	24.9639	23.3611	26.5668	22.8361	21.2753	24.3968	20.607	19.1735	22.0405
FAM177B	0.263275	0.0877582	0.438791	0.113306	0	0.226666	0	0	0	0.230748	0.0563188	0.405177	0	0	0
PABPC1L2B	0	0	0	0	0	0	0	0	0	0	0	0	0	0	0
TUBAL3	0	0	0	0.0433949	0	0.128803	0.146934	0.00921171	0.284656	0.378892	0.170265	0.587519	0.283974	0.113659	0.454289
LOC389332	0	0	0	0	0	0	0	0	0	0	0	0	0	0	0
C16orf71	0.221726	0.109912	0.333541	0.0125985	0	0.0482323	0.298678	0.165257	0.432099	0.352151	0.205422	0.498881	0.261293	0.137709	0.384877
MIR638	0	0	0	0	0	0	0	0	0	0	0	0	0	0	0
SNAR-A10	0	0	0	0	0	0	0	0	0	0	0	0	0	0	0
NHS	1.1957	1.05126	1.34014	0.980336	0.853149	1.10752	1.26576	1.11121	1.42031	1.1738	1.02421	1.3234	0.949386	0.819324	1.07945
OSTC	61.7804	57.7603	65.8006	48.0489	44.6938	51.404	50.6365	47.0398	54.2333	50.2223	46.5822	53.8624	45.5927	42.254	48.9313
MORN3	0.246937	0.0602703	0.433605	1.19669	0.787324	1.60606	0.578613	0.277074	0.880153	1.0342	0.62702	1.44138	0.373231	0.13224	0.614222
CKAP2	7.46728	6.86383	8.07073	2.69191	2.34369	3.04012	2.79665	2.44793	3.14537	4.19205	3.71209	4.672	5.05405	4.56831	5.53979
ZBED5-AS1	4.6024	3.77481	5.42998	3.11262	2.43868	3.78656	7.22586	6.12803	8.32368	6.42532	5.38641	7.46422	6.83476	5.78474	7.88478
TSC22D1	19.5959	18.4895	20.7022	16.3194	15.3831	17.2558	13.0543	12.2085	13.9002	17.5219	16.4306	18.6132	16.3442	15.3227	17.3656
EXT1	41.6749	40.3619	42.988	20.0845	19.1909	20.978	31.2346	30.0506	32.4185	23.8385	22.788	24.8891	25.4369	24.3863	26.4875
KCNIP1	0.0362874	0	0.121885	0	0	0	0	0	0	0	0	0	0	0	0
MIR4758	0	0	0	0	0	0	0	0	0	0	0	0	0	0	0
OR2C1	0	0	0	0	0	0	0	0	0	0	0	0	0	0	0
RIT2	0	0	0	0	0	0	0	0	0	0	0	0	0	0	0
USP6NL	3.91051	3.53598	4.28504	3.89213	3.52395	4.2603	6.47994	5.95302	7.00685	6.26466	5.7426	6.78673	5.21205	4.75747	5.66663
MIR6781	0	0	0	0	0	0	0	0	0	0	0	0	0	0	0
TNXB	0	0	0	0	0	0	0	0	0	0	0	0	0	0	0
DNAJC5G	0	0	0	0	0	0	0	0	0	0	0	0	0	0	0
LOC653160	0.117407	0.0215445	0.213269	1.02169	0.740386	1.30298	0.768793	0.507747	1.02984	0.969248	0.675125	1.26337	0.598936	0.376497	0.821376
UBE2E1	24.5431	22.8516	26.2346	32.285	30.2698	34.3001	29.8074	27.8592	31.7557	28.9506	26.9449	30.9564	25.7848	24.0263	27.5433
RHOC	216.286	208.334	224.239	247.229	238.282	256.176	239.958	231.687	248.229	231.154	223.183	239.124	202.472	194.725	210.219
HSD17B8	0	0	0	0	0	0	0	0	0	0	0	0	0	0	0
TTC12	4.77776	4.22938	5.32614	2.86549	2.44314	3.28784	6.12252	5.47467	6.77038	6.64184	5.95816	7.32552	6.76855	6.1027	7.4344
PRR11	12.0248	11.5272	12.5224	2.23234	2.02002	2.44466	2.16744	1.9466	2.38828	4.94152	4.60058	5.28246	3.7297	3.44362	4.01579
FOXP1	4.2734	3.62976	4.91703	8.35892	7.46659	9.25125	5.85629	5.1346	6.57799	6.99006	6.22321	7.75691	6.46571	5.81933	7.11209
AGTR1	18.5419	17.3596	19.7243	7.8367	7.10504	8.56835	9.11388	8.28554	9.94222	7.75314	7.00221	8.50408	8.44453	7.6662	9.22285
TRAM1	104.539	102.326	106.751	95.4405	93.3652	97.5159	100.633	98.376	102.891	95.2208	92.9877	97.4539	97.2439	95.0621	99.4257
PRSS3	33.0375	30.3037	35.7713	26.2039	23.8639	28.5438	19.8871	17.7373	22.037	16.6886	14.7638	18.6134	20.7468	18.5752	22.9184
LINC01056	0	0	0	0	0	0	0	0	0	0	0	0	0	0	0
SLC30A3	0	0	0	0.0503993	0	0.108596	0.05689	0	0.122581	0.0586856	0	0.12645	0	0	0
RNF138	5.72261	5.2016	6.24363	4.99399	4.51633	5.47166	5.2003	4.68153	5.71906	6.20254	5.61818	6.7869	6.58045	5.99234	7.16856
SYBU	6.56085	5.95724	7.16445	13.0406	12.1713	13.9099	12.3092	11.4136	13.2048	12.5285	11.6046	13.4524	13.7405	12.7807	14.7002
MSX2P1	0	0	0	0	0	0	0	0	0	0	0	0	0	0	0
PRKCQ	0.0112532	0	0.0538292	0.0203891	0	0.0665206	0.0736248	0	0.150258	0.189934	0.082312	0.297555	0.106779	0.0229469	0.190611
NTRK2	0.00778981	0	0.0297879	0.00448181	0	0.0245657	0.00868628	0	0.0318665	0.0149234	0	0.0408537	0.0146784	0	0.0409423
CCL4L1	0	0	0	0	0	0	0	0	0	0	0	0	0	0	0
MIR6783	0	0	0	0	0	0	0	0	0	0	0	0	0	0	0
TICRR	6.17314	5.7366	6.60968	0.536819	0.431338	0.642299	0.739368	0.607539	0.871196	1.25373	1.07634	1.43112	2.38859	2.14164	2.63554
ITGB6	0.162744	0.0821089	0.243379	0.163809	0.0845125	0.243105	0.0756577	0.010043	0.141272	0.149708	0.0655869	0.23383	0.22758	0.131201	0.32396
MGARP	0.0588278	0	0.142139	0.0569663	0	0.137641	0	0	0	0.0662922	0	0.160174	0.0310921	0	0.0932763
ESYT2	24.8717	24.1214	25.6221	22.8316	22.1263	23.5369	22.6081	21.8631	23.353	20.6603	19.9382	21.3825	19.4996	18.8205	20.1787
SH3D19	10.9424	10.3207	11.5641	11.2318	10.6029	11.8607	14.038	13.2784	14.7976	11.8057	11.1236	12.4879	13.3665	12.6368	14.0963
MIR548AR	0	0	0	0	0	0	0	0	0	0	0	0	0	0	0
COL4A6	0.0101989	0	0.0340413	0	0	0	0.0111108	0	0.0368407	0.00572972	0	0.0300216	0.0537221	0.0126917	0.0947525
ITPKC	6.3964	5.81623	6.97658	8.83465	8.13565	9.53364	13.2047	12.2577	14.1516	11.1738	10.3157	12.0319	10.2791	9.48425	11.074
TAOK3	14.6697	13.9952	15.3441	14.9912	14.3214	15.6609	17.1293	16.3685	17.89	15.6564	14.9178	16.3951	14.6579	13.9659	15.3498
FAM104A	14.4289	13.4551	15.4027	12.0543	11.2046	12.904	13.977	12.9674	14.9866	15.4895	14.4472	16.5317	13.5985	12.6499	14.5472
DCP2	2.56695	2.36208	2.77181	3.61674	3.36169	3.87179	2.6304	2.40777	2.85302	2.64364	2.42183	2.86545	2.38669	2.17984	2.59355
C1GALT1C1	16.2647	14.8907	17.6387	8.46667	7.54679	9.38655	10.6412	9.53661	11.7458	9.20668	8.17901	10.2343	11.7295	10.5764	12.8826
SUMO1P3	16.5518	15.0492	18.0544	17.2556	15.7417	18.7695	17.4357	15.8305	19.0409	16.2046	14.6328	17.7764	15.9124	14.3992	17.4256
SNORD44	0	0	0	0	0	0	0	0	0	0	0	0	0	0	0
DPYSL5	0	0	0	0.00633384	0	0.0271536	0	0	0	0.0147631	0	0.0452976	0	0	0
KATNA1	6.4674	5.71856	7.21623	4.33661	3.74018	4.93304	7.48034	6.63641	8.32426	6.38672	5.60288	7.17055	6.85411	6.06189	7.64632
MTMR9	2.17138	1.97254	2.37023	1.29568	1.14467	1.44669	2.98472	2.7407	3.22874	2.10349	1.89772	2.30926	2.28887	2.07944	2.4983
GOT2	37.7747	35.6158	39.9336	35.7475	33.6942	37.8007	32.1416	30.1843	34.0989	36.7997	34.6198	38.9795	43.1934	40.7712	45.6156
FAM126B	1.00865	0.888561	1.12875	1.69745	1.54408	1.85081	1.57111	1.41574	1.72648	1.23073	1.09031	1.37116	1.32191	1.18121	1.4626
SERTAD4	0.072884	0	0.145803	0.0176143	0	0.0528429	0.079529	0	0.159097	0.102547	0.0108262	0.194268	0.134593	0.0328502	0.236335
HOMER3	21.623	19.9228	23.3231	31.7032	29.5478	33.8586	32.3146	30.0437	34.5855	26.7751	24.7306	28.8196	20.61	18.9281	22.292
PSMB8	0	0	0	0	0	0	0	0	0	0	0	0	0	0	0
HEPH	0.00884572	0	0.0444932	0	0	0	0.019283	0	0.0629243	0	0	0	0.0168017	0	0.0552903
CCDC129	0	0	0	0	0	0	0	0	0	0	0	0	0	0	0
MPI	6.40884	5.83418	6.9835	6.08024	5.5117	6.64879	6.1849	5.58535	6.78445	7.25672	6.58883	7.92462	8.39271	7.69421	9.09122
SLMO2-ATP5E	9.70386	7.91366	11.4941	14.6682	12.5038	16.8325	14.762	12.5015	17.0225	8.58647	6.77823	10.3947	7.22164	5.60877	8.8345
SLMO2	36.3554	34.3564	38.3543	47.3971	45.1504	49.6438	41.3705	39.0738	43.6671	43.7587	41.343	46.1744	45.4586	43.0154	47.9017
POLR2H	49.159	46.3312	51.9868	45.2376	42.6156	47.8595	39.5296	36.9552	42.104	40.2722	37.6313	42.9131	37.4636	34.9832	39.9441
CENPL	6.18938	5.54019	6.83857	1.06598	0.805483	1.32647	1.88046	1.52512	2.2358	2.72989	2.28238	3.17741	3.84107	3.31431	4.36782
HLA-G	0	0	0	0	0	0	0	0	0	0	0	0	0	0	0
VARS2	0	0	0	0	0	0	0	0	0	0	0	0	0	0	0
KRTAP4-2	0	0	0	0.0607668	0	0.1823	0	0	0	0	0	0	0	0	0
SNX5	45.2001	43.1062	47.294	36.4605	34.712	38.209	34.3358	32.5485	36.1231	35.6582	33.8237	37.4928	42.7326	40.6613	44.804
AP1G2	4.17128	3.67766	4.66489	4.88418	4.35559	5.41276	7.15551	6.4741	7.83691	8.3578	7.59837	9.11722	7.89859	7.19264	8.60454
HAGLR	1.42117	1.18072	1.66162	0.807638	0.630015	0.985261	1.52378	1.26256	1.78501	1.00696	0.792158	1.22176	0.792361	0.604909	0.979813
SLC5A2	0.0189974	0	0.0637834	0.0360941	0	0.0920602	0.0611343	0	0.138381	0.170529	0.0470785	0.293979	0.0396106	0	0.10159
A2M	0.00727534	0	0.0280758	0	0	0	0.00792794	0	0.0306841	0	0	0	0	0	0
OR5B12	0	0	0	0	0	0	0	0	0	0	0	0	0	0	0
HORMAD2	0	0	0	0	0	0	0	0	0	0	0	0	0	0	0
MIR4456	0	0	0	0	0	0	0	0	0	0	0	0	0	0	0
MKL2	4.87534	4.60208	5.14859	3.9803	3.73712	4.22349	6.43095	6.10367	6.75822	6.07	5.74464	6.39537	5.95736	5.64729	6.26743
BTK	0	0	0	0	0	0	0	0	0	0	0	0	0.0169115	0	0.0787777
NSUN4	3.82911	3.48879	4.16944	4.39079	4.00931	4.77228	5.4799	5.03509	5.92471	5.26123	4.82863	5.69384	5.28142	4.86147	5.70137
MIR6824	0	0	0	0	0	0	0	0	0	0	0	0	0	0	0
FMO2	0	0	0	0	0	0	0	0	0	0	0	0	0	0	0
EXOC2	6.58804	6.08051	7.09558	7.47725	6.91545	8.03905	7.90103	7.30119	8.50087	7.97003	7.37736	8.56271	7.92006	7.33889	8.50124
MIR4500HG	0	0	0	0	0	0	0	0	0	0	0	0	0	0	0
LACC1	0.502892	0.370303	0.63548	0.823851	0.656601	0.9911	1.36053	1.12848	1.59258	1.17924	0.963326	1.39516	1.48373	1.25424	1.71322
DAOA-AS1	0	0	0	0	0	0	0	0	0	0	0	0	0	0	0
MIR942	0	0	0	0	0	0	0	0	0	0	0	0	0	0	0
LYVE1	2.56263	2.17542	2.94983	0.247579	0.130792	0.364366	0.326071	0.183762	0.46838	0.128146	0.0375332	0.218759	0.210197	0.0978421	0.322552
MYOT	0.0207997	0	0.0882294	0	0	0	0	0	0	0	0	0	0.0219574	0	0.0931277
LOC440300	0.290169	0.216685	0.363652	0.218917	0.156007	0.281827	0.747082	0.622241	0.871922	0.783395	0.653156	0.913634	0.553854	0.448572	0.659137
MIR4674	0	0	0	0	0	0	0	0	0	0	0	0	0	0	0
TCEB3	14.4597	13.5885	15.331	6.99644	6.47478	7.51811	12.0109	11.2288	12.7929	10.5459	9.82385	11.2679	10.5769	9.86815	11.2856
ZNF316	9.00871	8.60225	9.41516	6.76061	6.41482	7.1064	12.5962	12.0947	13.0978	10.5252	10.0595	10.9909	9.50824	9.07979	9.93668
CES4A	0.0167245	0	0.079058	0.0179507	0	0.0859926	0.0182489	0	0.0878002	0	0	0	0	0	0
SOS2	2.44221	2.19315	2.69126	2.50618	2.25864	2.75372	6.41457	5.98981	6.83933	5.0869	4.70472	5.46908	4.47841	4.12995	4.82688
VAMP1	3.93764	3.47634	4.39893	4.21161	3.70072	4.7225	4.51484	3.97672	5.05297	3.30607	2.86587	3.74628	3.28725	2.74338	3.83113
SNX15	11.2035	10.1689	12.2382	13.0002	11.8773	14.123	15.1773	13.8842	16.4705	17.1196	15.7106	18.5286	15.3152	14.0318	16.5986
AVP	0	0	0	0.508749	0.0933572	0.924141	0.38207	0	0.764324	0.0983891	0	0.295167	0.185127	0	0.447302
ZNF100	0.0379541	0.00400693	0.0719014	0.0293047	0	0.0586236	0.0496323	0.0091077	0.0901569	0.170697	0.0943591	0.247035	0.199928	0.119884	0.279971
IL10RA	0	0	0	0	0	0	0	0	0	0	0	0	0	0	0
GNAS	178.651	172.496	184.806	243.699	235.666	251.732	192.377	185.683	199.072	211.134	203.697	218.57	205.851	198.931	212.772
CCDC19	0.228062	0.0905355	0.365589	0.340854	0.175516	0.506193	0.0678906	0	0.146284	0.303457	0.135129	0.471784	0.339243	0.16415	0.514336
TNFSF4	0.0296329	0	0.06385	0.066756	0.0162932	0.117219	0.0753697	0.0183956	0.132344	0.144412	0.0643068	0.224518	0.197789	0.106909	0.288669
GALNT9	0	0	0	0	0	0	0.0710241	0	0.170183	0.12239	0.00574007	0.239039	0.11454	0.00663629	0.222444
LUC7L2	32.9549	31.0658	34.8439	34.1336	32.2012	36.0659	33.8197	31.856	35.7833	38.0617	35.9139	40.2095	32.9463	31.0362	34.8564
ATP1B2	0.0207872	0	0.0502258	0.0100355	0	0.0301066	0	0	0	0.0116896	0	0.0350687	0	0	0
PRKG1	0.0100399	0	0.0283118	0.00959165	0	0.0287573	0	0	0	0.0451595	0.00927965	0.0810394	0.0471152	0.0123629	0.0818675
AURKAIP1	108.998	103.57	114.426	85.1316	80.4937	89.7695	81.3752	76.7223	86.028	96.3887	91.1413	101.636	95.3226	90.1687	100.476
MPST	39.9719	37.3933	42.5506	113.217	107.54	118.895	64.3057	60.5015	68.11	75.3506	71.0467	79.6545	63.399	59.6946	67.1035
MIR4519	0	0	0	0	0	0	0	0	0	0	0	0	0	0	0
KIAA0895	0.806007	0.640344	0.971669	1.29668	1.08978	1.50359	1.29161	1.07475	1.50847	1.69131	1.43824	1.94437	1.42187	1.19976	1.64398
MYH1	0	0	0	0	0	0	0	0	0	0.00624085	0	0.0187226	0	0	0
ZBTB21	2.92759	2.67313	3.18205	3.25146	2.98763	3.51528	4.90205	4.55244	5.25167	4.39646	4.06679	4.72613	4.976	4.63157	5.32043
LMF1	3.35971	2.90368	3.81574	4.58574	4.06482	5.10666	5.36217	4.76121	5.96312	6.02432	5.37407	6.67456	6.97068	6.27782	7.66355
AIF1	0	0	0	0	0	0	0	0	0	0	0	0	0	0	0
CHEK2	5.10473	4.42895	5.78051	3.49862	2.9494	4.04783	2.29434	1.82841	2.76028	3.56811	2.97727	4.15894	5.95858	5.20614	6.71101
MIR539	0	0	0	0	0	0	0	0	0	0	0	0	0	0	0
TYMP	3.47915	2.90818	4.05012	7.65936	6.81324	8.50548	9.43008	8.44917	10.411	9.74127	8.71711	10.7654	5.98139	5.20744	6.75535
GABPA	3.61524	3.28221	3.94828	3.99987	3.65615	4.34358	3.67761	3.32568	4.02955	3.08657	2.76558	3.40756	3.218	2.89418	3.54181
DICER1	4.16144	3.89349	4.42938	3.57023	3.31762	3.82284	4.06034	3.78742	4.33326	3.51501	3.26634	3.76368	3.68452	3.43165	3.93739
MTF2	4.35596	3.94117	4.77076	3.09602	2.75597	3.43607	3.25804	2.89483	3.62125	3.06402	2.70248	3.42556	3.36904	2.99762	3.74047
SNHG6	317.227	298.31	336.144	919.752	875.349	964.156	495.689	468.464	522.913	584.262	553.076	615.448	526.234	497.877	554.591
TRUB2	37.0742	35.0629	39.0855	28.3684	26.643	30.0938	40.2723	38.0809	42.4637	36.3299	34.2221	38.4378	40.1021	37.9536	42.2507
LOC101929743	0	0	0	0	0	0	0	0	0	0	0	0	0	0	0
FBXO11	12.3924	11.5631	13.2216	12.2178	11.4061	13.0295	14.0426	13.1141	14.9711	13.8258	12.8987	14.753	13.8852	12.9737	14.7968
ZNF682	0	0	0	0	0	0	0	0	0	0.0247198	0	0.068709	0.0115786	0	0.045909
OR5C1	0	0	0	0	0	0	0	0	0	0.0507048	0	0.152114	0	0	0
ACCS	2.26544	1.85894	2.67194	4.12463	3.57738	4.67188	4.89386	4.2547	5.53303	4.99147	4.33797	5.64498	3.62921	3.09087	4.16756
HNRNPM	148.318	143.085	153.55	32.0347	30.398	33.6714	83.0383	79.7013	86.3752	84.9404	81.5404	88.3403	88.1824	84.7155	91.6493
UNC45B	0	0	0	0	0	0	0.00643455	0	0.0283422	0	0	0	0	0	0
DNAI2	0.0160968	0	0.0705633	0	0	0	0	0	0	0.072449	0	0.158397	0.0666134	0	0.148856
KIFC3	18.9429	17.8669	20.0188	11.6444	10.8458	12.4431	18.6807	17.5716	19.7898	15.214	14.2448	16.1832	15.2598	14.2533	16.2664
RAB43	2.59385	2.21848	2.96922	5.00143	4.49402	5.50884	11.9235	11.0317	12.8152	17.4922	16.4109	18.5736	11.2395	10.4008	12.0783
COPG1	53.2428	51.6852	54.8004	66.681	64.9567	68.4053	57.5346	55.842	59.2272	60.5912	58.8242	62.3582	52.1909	50.6033	53.7785
WFDC6	0	0	0	0	0	0	0	0	0	0	0	0	0	0	0
CDC20B	0	0	0	0	0	0	0	0	0	0	0	0	0	0	0
LRRC14B	0	0	0	0	0	0	0	0	0	0.0818078	0	0.176271	0.0255727	0	0.0767181
SNORA17	0	0	0	0	0	0	0	0	0	0	0	0	0	0	0
NUTM1	0.00850037	0	0.0379306	0	0	0	0	0	0	0.00955851	0	0.0427591	0	0	0
QTRT1	29.2639	27.3874	31.1405	29.0157	27.1824	30.8491	30.4914	28.489	32.4938	32.4448	30.3458	34.5437	32.0327	30.0197	34.0456
C1QTNF9B-AS1	0.664877	0.243909	1.08585	0.47577	0.0682061	0.883334	0.687661	0.187706	1.18762	0.347814	0	0.728594	0.797964	0.312587	1.28334
STAP2	1.18482	0.805709	1.56392	11.0321	9.88082	12.1833	6.14724	5.24497	7.0495	8.09246	7.04665	9.13826	7.51903	6.54214	8.49591
LOC158435	0	0	0	0	0	0	0	0	0	0	0	0	0	0	0
LRIT1	0	0	0	0	0	0	0	0	0	0	0	0	0	0	0
NABP1	11.6667	10.9177	12.4158	2.14671	1.86034	2.43307	9.90365	9.21229	10.595	5.12575	4.6385	5.613	6.60655	6.06605	7.14704
CHMP7	16.9424	16.1124	17.7725	10.7531	10.1023	11.404	14.0357	13.2458	14.8256	12.2178	11.4667	12.9689	13.3868	12.6283	14.1453
ZNF419	1.2209	0.903129	1.53868	2.32982	1.69909	2.96055	3.3411	2.73093	3.95126	3.81631	3.04339	4.58922	3.18916	2.49964	3.87869
MPZL2	0.170369	0.0384892	0.302249	0.0355495	0	0.108802	0.0668859	0	0.152737	0.13804	0.0256912	0.250388	0.453497	0.225881	0.681112
DEFB133	0	0	0	0	0	0	0	0	0	0	0	0	0	0	0
FIRRE	1.22008	0.977716	1.46244	0.937653	0.725995	1.14931	1.9563	1.63684	2.27577	1.75365	1.44565	2.06166	1.80116	1.49956	2.10275
MFSD7	0.0792882	0	0.168238	0	0	0	0.108168	0.00186198	0.214473	0.133891	0.0149217	0.252861	0.0836887	0	0.178034
SCN3B	0.0295667	0	0.0610054	0.0171169	0	0.042587	0.0660135	0.0225227	0.109504	0.11966	0.0591178	0.180202	0.0934259	0.0419831	0.144869
DPP6	0	0	0	0	0	0	0	0	0	0	0	0	0	0	0
HTRA3	5.08979	4.55175	5.62782	2.94082	2.53636	3.34529	2.25387	1.88334	2.6244	1.7046	1.37655	2.03265	3.04818	2.62127	3.47509
GPM6B	0.0648005	0	0.154577	0.0208573	0	0.0957949	0.212607	0.058277	0.366937	0.154311	0.0121419	0.296481	0.099117	0	0.223319
PPP3R2	0	0	0	0.0098593	0	0.0295779	0	0	0	0	0	0	0	0	0
SP110	3.73169	3.19467	4.2687	4.63879	4.04525	5.23233	4.25617	3.65471	4.85763	4.79952	4.14738	5.45166	4.78612	4.15559	5.41664
TIAF1	0.699585	0.411534	0.987636	0.928024	0.603295	1.25275	0.516374	0.253926	0.778822	0.340015	0.132541	0.54749	0.301762	0.107263	0.496261
ZNF275	6.1912	5.82888	6.55352	5.46408	5.12977	5.7984	8.55496	8.10966	9.00027	8.12718	7.68577	8.56858	8.07553	7.6507	8.50036
SNORD88A	0	0	0	0	0	0	0	0	0	0	0	0	0	0	0
ROR1-AS1	0.0346486	0	0.108178	0.0234092	0	0.096595	0	0	0	0.0467469	0	0.142621	0.0913939	0	0.194945
PTEN	12.2733	11.7284	12.8183	10.3255	9.83447	10.8165	9.49464	8.994	9.99528	8.93773	8.44146	9.43399	8.89838	8.41842	9.37834
NRARP	1.90495	1.5841	2.2258	4.98549	4.47375	5.49723	6.23226	5.6253	6.83922	6.24708	5.63079	6.86337	4.14567	3.65575	4.63559
POLE4	96.0502	90.7595	101.341	47.1766	43.5106	50.8426	62.5142	58.0501	66.9783	62.3075	57.7703	66.8447	78.4012	73.4718	83.3305
SNTG2	0	0	0	0	0	0	0	0	0	0	0	0	0	0	0
ACY1	8.13885	7.21447	9.06322	8.1581	7.23888	9.07733	9.34933	8.30863	10.39	9.97064	8.84671	11.0946	9.33835	8.31144	10.3653
PPIP5K2	5.46971	5.07425	5.86517	2.8073	2.53537	3.07923	4.42804	4.06901	4.78706	4.2045	3.85672	4.55229	4.54914	4.17472	4.92356
WNT2B	0.149333	0.0517396	0.246927	0.528868	0.362314	0.695421	0.277305	0.145342	0.409269	0.111991	0.0172183	0.206763	0.196809	0.084386	0.309233
SLC23A1	0.0457529	0	0.108896	0.103195	0.0165049	0.189886	0.149816	0.038813	0.260819	0.223241	0.0905926	0.355889	0.0482579	0	0.114549
NMD3	27.9717	26.769	29.1744	30.292	29.062	31.522	19.3883	18.3365	20.4401	20.871	19.7661	21.9758	23.3515	22.2213	24.4817
ATP2B4	10.6621	10.0642	11.2601	6.37517	5.97258	6.77776	8.85035	8.31965	9.38106	8.21366	7.70676	8.72056	7.77731	7.30083	8.2538
SMG9	31.7637	30.3723	33.155	28.1151	26.8283	29.4019	21.4383	20.2413	22.6353	19.4021	18.2433	20.5609	23.1082	21.888	24.3285
FAM98B	10.5823	10.0066	11.158	5.73564	5.31858	6.1527	8.7103	8.16328	9.25732	8.7694	8.21305	9.32575	9.24457	8.69316	9.79598
C17orf103	0.550959	0.424592	0.677326	3.02664	2.7383	3.31499	2.8017	2.5055	3.0979	3.06546	2.75284	3.37808	1.43612	1.22655	1.64569
MFAP3L	1.69801	1.49432	1.9017	1.17552	1.01044	1.3406	2.64144	2.3704	2.91249	1.93024	1.70207	2.1584	2.49412	2.23212	2.75613
LYPD6	0.0083312	0	0.0309994	0.00804164	0	0.029922	0.00907969	0	0.0337845	0	0	0	0.00877811	0	0.0326623
CLPB	10.4872	9.67926	11.2951	8.21985	7.55434	8.88537	7.42198	6.74763	8.09633	6.54647	5.91574	7.17719	10.0333	9.24741	10.8193
SSBP2	1.23191	1.02712	1.4367	2.76331	2.45334	3.07328	1.22534	1.01248	1.43819	1.67332	1.41974	1.92691	1.43304	1.20488	1.66119
KLF11	2.28356	1.99181	2.5753	9.01321	8.38166	9.64477	6.07238	5.53972	6.60503	7.68902	7.08116	8.29689	7.17871	6.59934	7.75809
RASL10A	0	0	0	0	0	0	0.169284	0.0310641	0.307503	0	0	0	0	0	0
TCHP	13.3977	12.4376	14.3579	9.15179	8.41067	9.89291	16.4872	15.3522	17.6223	12.817	11.8499	13.7841	13.9349	12.9318	14.938
MIR1256	0	0	0	0	0	0	0	0	0	0	0	0	0	0	0
PRC1-AS1	0.0537997	0	0.140625	0.163411	0.0260608	0.300762	0.14595	0.00923198	0.282668	0.151267	0.0109684	0.291565	0.0561656	0	0.147883
PRAMEF6	0	0	0	0	0	0	0	0	0	0	0	0	0	0	0
ZNF559	1.74564	1.44479	2.04649	0.828829	0.625264	1.03239	1.83888	1.52247	2.1553	1.95563	1.61982	2.29145	1.64061	1.34493	1.93629
ZNF559-ZNF177	2.03435e-06	0	0.0379921	0.0842219	0	0.175703	0.132981	0.00122642	0.264737	4.92905e-08	0	0.0427472	9.14845e-39	0	0.0398741
RHOQ	12.6326	11.8187	13.4465	21.6551	20.4545	22.8557	24.5832	23.2229	25.9436	24.6159	23.2439	25.9879	23.9978	22.6721	25.3235
ATL3	14.129	13.365	14.893	8.77337	8.24545	9.30128	18.86	17.8813	19.8386	16.9937	16.1082	17.8792	17.1719	16.2561	18.0876
BAG1	12.6691	11.9968	13.3415	20.9791	20.1326	21.8256	11.0064	10.3527	11.6602	16.2207	15.4163	17.0251	14.6048	13.8661	15.3434
OSBPL3	7.21707	6.78056	7.65359	5.29152	4.92914	5.65391	7.24693	6.78706	7.70679	7.13351	6.66627	7.60075	7.64213	7.17716	8.10711
MRPL41	238.983	229.683	248.284	261.495	251.877	271.112	213.911	204.678	223.144	248.437	238.338	258.535	234.93	225.404	244.456
HLA-DRB3	0	0	0	0	0	0	0	0	0	0	0	0	0	0	0
C2orf15	0.19363	0.0472594	0.34	0.107116	0	0.214283	0.392841	0.174932	0.610749	0.592146	0.320068	0.864225	0.535915	0.281079	0.790751
FLJ38122	0	0	0	0	0	0	0	0	0	0	0	0	0	0	0
GSPT1	40.2245	38.6109	41.8381	23.4507	22.4513	24.4501	27.578	26.4134	28.7426	26.9601	25.8504	28.0697	29.1132	27.9306	30.2958
LINC00261	0.336759	0.240198	0.43332	0.391305	0.287921	0.49469	0.659009	0.517361	0.800657	2.14032	1.88025	2.40039	1.64341	1.4221	1.86471
GJB2	3.24635	2.79365	3.69906	3.0477	2.61778	3.47761	3.4404	2.95509	3.9257	2.7008	2.26833	3.13327	3.58648	3.09718	4.07578
MIR128-2	0	0	0	0	0	0	0	0	0	0	0	0	0	0	0
OR2C3	0	0	0	0	0	0	0	0	0	0	0	0	0	0	0
MIR380	0	0	0	0	0	0	0	0	0	0	0	0	0	0	0
SLC1A6	0	0	0	0	0	0	0	0	0	0	0	0	0	0	0
SNORD18B	0	0	0	0	0	0	0	0	0	0	0	0	0	0	0
MIR6070	0	0	0	0	0	0	0	0	0	0	0	0	0	0	0
WWTR1-AS1	0.110609	0.0116773	0.20954	0.0213979	0	0.0641936	0.0483005	0	0.116703	0.32383	0.144201	0.503458	0.350366	0.167776	0.532956
COX6A1	103.538	97.066	110.011	136.922	129.585	144.259	127.936	120.428	135.444	136.715	128.822	144.607	123.549	116.288	130.81
CELA2A	0	0	0	0	0	0	0	0	0	0	0	0	0	0	0
GLRA1	0.0225715	0	0.104377	0	0	0	0	0	0	0	0	0	0	0	0
DPM3	281.848	262.001	301.696	465.11	437.285	492.935	315.647	293.535	337.759	335.795	312.501	359.088	322.136	299.738	344.535
AADACL2	0	0	0	0	0	0	0	0	0	0	0	0	0	0	0
LOC100287944	0	0	0	0	0	0	0	0	0	0	0	0	0	0	0
DUX4L2	0	0	0	0	0	0	0.00442427	0	0.066364	0.00245693	0	0.0664278	0	0	0
OR3A1	0	0	0	0	0	0	0	0	0	0	0	0	0	0	0
LINC00672	0.167518	0.0884971	0.246539	0.610942	0.460633	0.76125	0.223166	0.128008	0.318324	0.596551	0.437326	0.755776	0.549206	0.401197	0.697215
[truncated: 25,033 more rows]

## Sheet: Fig2D_2
Anti-PHGDH antibody produced in rabbit (HPA021241 SIGMA)
Monoclonal Anti-β-Actin antibody produced in mouse (A5316 Sigma-Aldrich)

## Sheet: Fig3A
Anti-PHGDH antibody produced in rabbit (HPA021241 SIGMA)
Monoclonal Anti-β-Actin antibody produced in mouse (A5316 Sigma-Aldrich)

## Sheet: Fig3B
Proliferation assay by counting cell number
Vehicle	sgNTC			sgPHGDH#2			sgPHGDH#3			sgPHGDH#4			sgPHGDH#12			sgPHGDH#32
0	0.1	0.1	0.1	0.1	0.1	0.1	0.1	0.1	0.1	0.1	0.1	0.1	0.1	0.1	0.1	0.1	0.1	0.1
3	0.2806	0.2674	0.3022	0.22	0.2376	0.232	0.263	0.2648	0.27	0.2464	0.2262	0.236	0.2758	0.271	0.282	0.254	0.2476	0.25
5	0.6388	0.6222	0.642	0.531	0.5174	0.532	0.5674	0.5662	0.572	0.487	0.4866	0.492	0.564	0.577	0.576	0.5078	0.4956	0.512
7	1.165	1.178	1.22	1.04	0.98	1.02	1.17	1.147	1.192	1.005	0.9404	1.02	1.134	1.128	1.136	0.9536	0.9832	0.96
Sorafenib	sgNTC			sgPHGDH#2			sgPHGDH#3			sgPHGDH#4			sgPHGDH#12			sgPHGDH#32
0	0.1	0.1	0.1	0.1	0.1	0.1	0.1	0.1	0.1	0.1	0.1	0.1	0.1	0.1	0.1	0.1	0.1	0.1
3	0.194	0.217	0.2374	0.1782	0.1792	0.1832	0.2008	0.1908	0.1892	0.172	0.1696	0.1698	0.1876	0.1704	0.1762	0.1844	0.1964	0.1892
5	0.2484	0.251	0.252	0.176	0.1802	0.1812	0.2356	0.2294	0.224	0.1958	0.2074	0.202	0.227	0.2132	0.218	0.2176	0.2196	0.216
7	0.2764	0.3138	0.302	0.1532	0.1674	0.1582	0.1982	0.192	0.1942	0.1924	0.1948	0.194	0.1786	0.1798	0.178	0.106	0.1014	0.126

## Sheet: Fig3C
Apoptosis assay
	Vehicle			Sorafenib
WT	15.13	14.87	16.48	28.94	26.86	27.58
sgPHGDH#2	17.42	16.85	17.02	39.06	41.2	41.8
sgPHGDH#32	22.74	21.78	20.46	49.8	50.8	51.2

## Sheet: Fig3D
		Anti-PHGDH antibody produced in rabbit (HPA021241 SIGMA)
		Monoclonal Anti-β-Actin antibody produced in mouse (A5316 Sigma-Aldrich)

## Sheet: Fig3E
Proliferation assay by counting cell number
Vehicle	NTC			shPHGDH#20			shPHGDH#32
0	0.1	0.1	0.1	0.1	0.1	0.1	0.1	0.1	0.1
1	0.2604	0.2756	0.2968	0.1928	0.1876	0.1848	0.2876	0.2436	0.2676
2	0.4504	0.4896	0.346	0.278	0.322	0.2568	0.2112	0.3812	0.304
3	0.9672	1.008	1.3048	0.9544	0.8	0.6884	0.844	0.7716	0.7104
4	3.678	4.328	3.682	2.02	2.206	1.6192	2.44	2.826	1.9224
Sorafenib	NTC			shPHGDH#20			shPHGDH#32
0	0.1	0.1	0.1	0.1	0.1	0.1	0.1	0.1	0.1
1	0.2512	0.1928	0.2104	0.092	0.0888	0.094	0.178	0.1988	0.2112
2	0.2368	0.278	0.19	0.0692	0.1096	0.0984	0.1932	0.1044	0.1248
3	0.2216	0.2428	0.1896	0.2	0.2872	0.2048	0.1696	0.2616	0.2864
4	0.7936	0.9364	0.8624	0.2688	0.3324	0.4436	0.2856	0.2996	0.3504

## Sheet: Fig3F
Apoptosis assay
	Vehicle			Sorafenib
WT	13.22	12.89	10.44	39.88	40.34	40.7
sgPHGDH#2	13.97	12.93	12.41	70.92	74.37	70.13
sgPHGDH#32	11.43	10.78	11.95	77.38	64.71	86.5

[truncated: 35 more sheets: Fig3G, Fig4A, Fig4B, Fig4C, Fig4D, Fig4E, Fig4F, Fig4G, Fig5A, Fig5B, Fig5C, Fig5D, Fig6A, Fig6B, Fig6C_1, Fig6C_2, Fig6D, FigS1A, FigS1B, FigS1C …]
